# Supplementary material for: Poly[di-μ2-chlorido-dichlorido(μ3-di­methyl sulfoxide-κ3 O:O:S)(μ2-di­methyl sulfoxide-κ2 O:S)ruthenium(III)sodium]
Source: Acta Crystallogr Sect E Struct Rep Online. 2010 Mar 3;66(Pt 4):m348–9. doi: 10.1107/S1600536810007063 (PMC2984058; doi:10.1107/S1600536810007063)
Supplement: Supplementary file 1 [file e-66-0m348-sup1.cif]

##############################################################################
###                                                                        ###
###        Electronic paper (Acta Crystallographica Section E)             ###
###                                                                        ###
##############################################################################
#                                                                            #
# This CIF contains the data in a paper accepted for publication in Acta     #
# Crystallographica Section E. It conforms to the requirements of Notes      #
# for Authors for Section E, and has been peer reviewed under the auspices   #
# of the IUCr Commission on Journals.                                        #
#                                                                            #
# Full details of the Crystallographic Information File format               #
# are given in the paper "The Crystallographic Information File (CIF):       #
# a New Standard Archive File for Crystallography" by S. R. Hall, F. H.      #
# Allen and I. D. Brown [Acta Cryst. (1991), A47, 655-685].                  #
#                                                                            #
# The current version of the core CIF dictionary is obtainable from          #
# ftp://ftp.iucr.org/pub/cif_core.dic. The current version number is 2.4.    #
#                                                                            #
# Software is freely available for graphical display of the structure(s) in  #
# this CIF.  For information consult the CIF home page http://www.iucr.org/  #
# cif/home.html                                                              #
#                                                                            #
# This file may be used for bona fide research purposes within the           #
# scientific community so long as proper attribution is given to the journal # 
# article from which it was obtained.                                        #
#                                                                            #
##############################################################################
                                             
data_I
_audit_creation_method     SHELXL-97
_chemical_name_systematic
;
Poly[di-\m~2~-chlorido-dichlorido(\m~3~-dimethyl
sulfoxide-\k^3^<i>O</i>:<i>O</i>:<i>S</i>)(\m~2~-dimethyl
sulfoxide-\k^2^<i>O</i>:<i>S</i>)ruthenium(III)sodium]
;
_chemical_name_common     ?
_chemical_formula_moiety     'C4 H12 Cl4 Na O2 Ru S2'
_chemical_formula_sum     'C4 H12 Cl4 Na O2 Ru S2'
_chemical_formula_iupac     '[Na Ru Cl4 (C2 H6 O1 S1)2]'
_chemical_formula_weight     422.12
_chemical_melting_point     ?
_symmetry_cell_setting     'monoclinic'
_symmetry_space_group_name_H-M     'P 1 21/c 1'
_symmetry_space_group_name_Hall     '-P 2ybc'
loop_
    _symmetry_equiv_pos_as_xyz
    'x, y, z'
    '-x, y+1/2, -z+1/2'
    '-x, -y, -z'
    'x, -y-1/2, z-1/2'
_cell_length_a     11.9042(3)
_cell_length_b     8.0692(2)
_cell_length_c     13.7873(3)
_cell_angle_alpha     90.00
_cell_angle_beta     98.470(2)
_cell_angle_gamma     90.00
_cell_volume     1309.93(5)
_cell_formula_units_Z     4
_cell_measurement_reflns_used     10079
_cell_measurement_theta_min     2.9267
_cell_measurement_theta_max     31.9755
_cell_measurement_temperature     120(2)
_exptl_crystal_description     'prism'
_exptl_crystal_colour     'orange'
_exptl_crystal_size_max     0.20
_exptl_crystal_size_mid     0.20
_exptl_crystal_size_min     0.15
_exptl_crystal_density_diffrn     2.140
_exptl_crystal_density_meas     ?
_exptl_crystal_density_method     'not measured'
_exptl_crystal_F_000     828
_exptl_absorpt_coefficient_mu     2.336
_exptl_absorpt_correction_type     'multi-scan'
_exptl_absorpt_process_details
;
(CrysAlis RED; Oxford Diffraction, 2007)
;
_exptl_absorpt_correction_T_min     0.6523
_exptl_absorpt_correction_T_max     0.7207
_exptl_special_details
;
;
_diffrn_ambient_temperature     120(2)
_diffrn_radiation_type     MoK\a
_diffrn_radiation_wavelength     0.71073
_diffrn_radiation_source     'fine-focus sealed tube'
_diffrn_radiation_monochromator     'Enhance (Mo) X-ray Source'
_diffrn_measurement_device_type     'Oxford Diffraction Xcalibur2 CCD'
_diffrn_measurement_method     'rotation method, \w--scan'
_diffrn_detector_area_resol_mean     8.3611
_diffrn_reflns_number     10197
_diffrn_reflns_av_R_equivalents     0.0205
_diffrn_reflns_av_sigmaI/netI     0.0160
_diffrn_reflns_theta_min     2.93
_diffrn_reflns_theta_max     25.00
_diffrn_reflns_theta_full     25.00
_diffrn_measured_fraction_theta_max     1.000
_diffrn_measured_fraction_theta_full     1.000
_diffrn_reflns_limit_h_min     -14
_diffrn_reflns_limit_h_max     12
_diffrn_reflns_limit_k_min     -9
_diffrn_reflns_limit_k_max     9
_diffrn_reflns_limit_l_min     -14
_diffrn_reflns_limit_l_max     16
_diffrn_standards_number     ?
_diffrn_standards_interval_count     ?
_diffrn_standards_interval_time     ?
_diffrn_standards_decay_%     ?
_refine_special_details
;
Refinement of <i>F</i>^2^ against ALL reflections. The weighted <i>R</i>-factor
wR and goodness of fit <i>S</i> are based on <i>F</i>^2^, conventional
<i>R</i>-factors <i>R</i> are based on <i>F</i>, with <i>F</i> set to zero for
negative <i>F</i>^2^. The threshold expression of <i>F</i>^2^ >
\s(<i>F</i>^2^) is used only for calculating <i>R</i>-factors(gt) etc. and is
not relevant to the choice of reflections for refinement. <i>R</i>-factors
based on <i>F</i>^2^ are statistically about twice as large as those based on
<i>F</i>, and <i>R</i>- factors based on ALL data will be even larger.
;
_reflns_number_total     2300
_reflns_number_gt     2105
_reflns_threshold_expression     I>2sigma(I)
_refine_ls_structure_factor_coef     Fsqd
_refine_ls_matrix_type     full
_refine_ls_R_factor_all     0.0220
_refine_ls_R_factor_gt     0.0183
_refine_ls_wR_factor_gt     0.0473
_refine_ls_wR_factor_ref     0.0501
_refine_ls_goodness_of_fit_ref     1.146
_refine_ls_restrained_S_all     1.146
_refine_ls_number_reflns     2300
_refine_ls_number_parameters     134
_refine_ls_number_restraints     0
_refine_ls_hydrogen_treatment     constr
_refine_ls_weighting_scheme     calc
_refine_ls_weighting_details
         'calc w=1/[\s^2^(Fo^2^)+(0.0269P)^2^+0.8654P] where P=(Fo^2^+2Fc^2^)/3'
_atom_sites_solution_hydrogens     geom
_atom_sites_solution_primary     direct
_atom_sites_solution_secondary     difmap
_refine_ls_shift/su_max     0.001
_refine_ls_shift/su_mean     0.000
_refine_diff_density_max     0.706
_refine_diff_density_min     -0.361
_refine_ls_extinction_method     none
_refine_ls_extinction_coef     ?
loop_
    _atom_type_symbol
    _atom_type_description
    _atom_type_scat_dispersion_real
    _atom_type_scat_dispersion_imag
    _atom_type_scat_source
    'C' 'C' 0.0033 0.0016
                         'International Tables Vol C Tables 4.2.6.8 and 6.1.1.4'
    'H' 'H' 0.0000 0.0000
                         'International Tables Vol C Tables 4.2.6.8 and 6.1.1.4'
    'O' 'O' 0.0106 0.0060
                         'International Tables Vol C Tables 4.2.6.8 and 6.1.1.4'
    'S' 'S' 0.1246 0.1234
                         'International Tables Vol C Tables 4.2.6.8 and 6.1.1.4'
    'Cl' 'Cl' 0.1484 0.1585
                         'International Tables Vol C Tables 4.2.6.8 and 6.1.1.4'
    'Ru' 'Ru' -1.2594 0.8363
                         'International Tables Vol C Tables 4.2.6.8 and 6.1.1.4'
    'Na' 'Na' 0.0362 0.0249
                         'International Tables Vol C Tables 4.2.6.8 and 6.1.1.4'
_computing_data_collection
;
CrysAlis CCD (Oxford Diffraction, 2007)
;
_computing_cell_refinement
;
CrysAlis RED (Oxford Diffraction, 2007)
;
_computing_data_reduction
;
CrysAlis RED (Oxford Diffraction, 2007)
;
_computing_structure_solution     'SHELXS97 (Sheldrick, 2008)'
_computing_structure_refinement     'SHELXL97 (Sheldrick, 2008)'
_computing_molecular_graphics     'DIAMOND (Brandenburg, 2006)'
_computing_publication_material     'SHELXL97 (Sheldrick, 2008)'
loop_
    _atom_site_type_symbol
    _atom_site_label
    _atom_site_fract_x
    _atom_site_fract_y
    _atom_site_fract_z
    _atom_site_U_iso_or_equiv
    _atom_site_adp_type
    _atom_site_calc_flag
    _atom_site_refinement_flags
    _atom_site_occupancy
    _atom_site_disorder_assembly
    _atom_site_disorder_group
    Ru Ru1 0.5000 0.5000 0.5000 0.00777(8) Uani d S 1 . .
    S S1 0.45936(5) 0.30580(7) 0.37416(4) 0.00948(13) Uani d . 1 . .
    Cl Cl1 0.35603(5) 0.67940(7) 0.42755(4) 0.01284(13) Uani d . 1 . .
    Na Na1 0.35677(8) 0.00303(10) 0.51520(7) 0.0144(2) Uani d . 1 . .
    O O1 0.47177(13) 0.12823(19) 0.40510(11) 0.0125(3) Uani d . 1 . .
    C C1 0.31978(19) 0.3274(3) 0.30958(17) 0.0148(5) Uani d . 1 . .
    H H1A 0.3050 0.2387 0.2608 0.022 Uiso calc R 1 . .
    H H1B 0.3125 0.4351 0.2765 0.022 Uiso calc R 1 . .
    H H1C 0.2648 0.3202 0.3558 0.022 Uiso calc R 1 . .
    Ru Ru2 0.0000 0.0000 0.5000 0.00862(9) Uani d S 1 . .
    S S2 0.12479(5) -0.14419(7) 0.61717(4) 0.01206(13) Uani d . 1 . .
    Cl Cl2 0.63676(5) 0.64639(7) 0.42686(4) 0.01285(13) Uani d . 1 . .
    O O2 0.24699(13) -0.0998(2) 0.62514(11) 0.0147(4) Uani d . 1 . .
    C C2 0.5426(2) 0.3346(3) 0.27921(16) 0.0145(5) Uani d . 1 . .
    H H2A 0.5163 0.2593 0.2249 0.022 Uiso calc R 1 . .
    H H2B 0.6224 0.3112 0.3042 0.022 Uiso calc R 1 . .
    H H2C 0.5352 0.4494 0.2559 0.022 Uiso calc R 1 . .
    Cl Cl3 0.07120(5) 0.23663(7) 0.58529(4) 0.01694(14) Uani d . 1 . .
    C C3 0.0887(2) -0.1226(4) 0.73698(18) 0.0224(6) Uani d . 1 . .
    H H3A 0.1455 -0.1794 0.7841 0.034 Uiso calc R 1 . .
    H H3B 0.0138 -0.1718 0.7390 0.034 Uiso calc R 1 . .
    H H3C 0.0868 -0.0048 0.7539 0.034 Uiso calc R 1 . .
    Cl Cl4 -0.14497(5) -0.01787(7) 0.59997(4) 0.01570(14) Uani d . 1 . .
    C C4 0.1151(2) -0.3619(3) 0.6015(2) 0.0262(6) Uani d . 1 . .
    H H4A 0.1588 -0.4168 0.6583 0.039 Uiso calc R 1 . .
    H H4B 0.1458 -0.3934 0.5420 0.039 Uiso calc R 1 . .
    H H4C 0.0354 -0.3960 0.5956 0.039 Uiso calc R 1 . .
loop_
    _atom_site_aniso_label
    _atom_site_aniso_U_11
    _atom_site_aniso_U_22
    _atom_site_aniso_U_33
    _atom_site_aniso_U_12
    _atom_site_aniso_U_13
    _atom_site_aniso_U_23
    Ru1 0.00907(15) 0.00689(15) 0.00724(14) 0.00048(9) 0.00081(11) 0.00072(9)
    S1 0.0118(3) 0.0075(3) 0.0088(3) 0.0004(2) 0.0006(2) 0.0000(2)
    Cl1 0.0137(3) 0.0105(3) 0.0133(3) 0.0032(2) -0.0017(2) 0.0002(2)
    Na1 0.0131(5) 0.0128(5) 0.0173(5) -0.0001(3) 0.0023(4) 0.0027(4)
    O1 0.0165(9) 0.0073(8) 0.0136(8) 0.0005(6) 0.0015(7) 0.0005(6)
    C1 0.0134(12) 0.0148(12) 0.0148(12) 0.0005(10) -0.0027(10) -0.0016(10)
    Ru2 0.00868(15) 0.00670(15) 0.01060(15) -0.00093(9) 0.00177(11) -0.00048(9)
    S2 0.0113(3) 0.0106(3) 0.0142(3) -0.0004(2) 0.0014(2) 0.0025(2)
    Cl2 0.0140(3) 0.0126(3) 0.0126(3) -0.0021(2) 0.0042(2) 0.0007(2)
    O2 0.0108(8) 0.0183(9) 0.0148(8) 0.0001(7) 0.0013(7) 0.0030(7)
    C2 0.0195(13) 0.0135(12) 0.0110(11) -0.0006(10) 0.0042(10) -0.0009(9)
    Cl3 0.0202(3) 0.0107(3) 0.0194(3) -0.0040(2) 0.0013(3) -0.0048(2)
    C3 0.0176(13) 0.0349(16) 0.0147(12) 0.0010(11) 0.0022(11) 0.0066(11)
    Cl4 0.0116(3) 0.0220(3) 0.0142(3) -0.0003(2) 0.0040(2) 0.0019(2)
    C4 0.0267(15) 0.0113(13) 0.0383(16) 0.0002(11) -0.0032(13) 0.0039(11)
_geom_special_details
;
All esds (except the esd in the dihedral angle between two l.s. planes) are
estimated using the full covariance matrix. The cell esds are taken into
account individually in the estimation of esds in distances, angles and
torsion angles; correlations between esds in cell parameters are only used
when they are defined by crystal symmetry. An approximate (isotropic)
treatment of cell esds is used for estimating esds involving l.s. planes.
;
loop_
    _geom_bond_atom_site_label_1
    _geom_bond_atom_site_label_2
    _geom_bond_site_symmetry_2
    _geom_bond_distance
    _geom_bond_publ_flag
    Ru1 S1 . 2.3350(5) y
    Ru1 S1 3_666 2.3351(5) ?
    Ru1 Cl1 . 2.3509(5) y
    Ru1 Cl1 3_666 2.3509(5) ?
    Ru1 Cl2 3_666 2.3551(5) ?
    Ru1 Cl2 . 2.3551(5) y
    S1 O1 . 1.4962(16) ?
    S1 C2 . 1.770(2) ?
    S1 C1 . 1.774(2) ?
    Cl1 Na1 1_565 2.8769(10) y
    Na1 O2 . 2.2974(18) y
    Na1 O1 . 2.4105(17) y
    Na1 O1 3_656 2.4155(18) y
    Na1 Cl4 3_556 2.7773(11) y
    Na1 Cl1 1_545 2.8769(10) y
    Na1 Cl2 3_666 2.9374(10) y
    Na1 Na1 3_656 3.4968(19) y
    O1 Na1 3_656 2.4156(18) y
    C1 H1A . 0.9800 ?
    C1 H1B . 0.9800 ?
    C1 H1C . 0.9800 ?
    Ru2 Cl3 3_556 2.3353(6) ?
    Ru2 Cl3 . 2.3353(6) y
    Ru2 S2 3_556 2.3373(6) ?
    Ru2 S2 . 2.3373(6) y
    Ru2 Cl4 3_556 2.3663(6) ?
    Ru2 Cl4 . 2.3663(6) y
    S2 O2 . 1.4863(16) ?
    S2 C4 . 1.772(3) ?
    S2 C3 . 1.776(2) ?
    Cl2 Na1 3_666 2.9374(10) y
    C2 H2A . 0.9800 ?
    C2 H2B . 0.9800 ?
    C2 H2C . 0.9800 ?
    C3 H3A . 0.9800 ?
    C3 H3B . 0.9800 ?
    C3 H3C . 0.9800 ?
    Cl4 Na1 3_556 2.7772(11) y
    C4 H4A . 0.9800 ?
    C4 H4B . 0.9800 ?
    C4 H4C . 0.9800 ?
loop_
    _geom_angle_atom_site_label_1
    _geom_angle_atom_site_label_2
    _geom_angle_atom_site_label_3
    _geom_angle_site_symmetry_1
    _geom_angle_site_symmetry_3
    _geom_angle
    _geom_angle_publ_flag
    S1 Ru1 S1 . 3_666 179.9990(10)
                                 ?
    S1 Ru1 Cl1 . . 92.250(19) ?
    S1 Ru1 Cl1 3_666 . 87.751(19) ?
    S1 Ru1 Cl1 . 3_666 87.751(19) ?
    S1 Ru1 Cl1 3_666 3_666 92.248(19) ?
    Cl1 Ru1 Cl1 . 3_666 180.0 ?
    S1 Ru1 Cl2 . 3_666 84.313(19) ?
    S1 Ru1 Cl2 3_666 3_666 95.687(19) ?
    Cl1 Ru1 Cl2 . 3_666 89.091(19) ?
    Cl1 Ru1 Cl2 3_666 3_666 90.909(19) ?
    S1 Ru1 Cl2 . . 95.686(19) ?
    S1 Ru1 Cl2 3_666 . 84.314(19) ?
    Cl1 Ru1 Cl2 . . 90.909(19) ?
    Cl1 Ru1 Cl2 3_666 . 89.091(19) ?
    Cl2 Ru1 Cl2 3_666 . 180.0 ?
    O1 S1 C2 . . 107.12(10) ?
    O1 S1 C1 . . 106.43(10) ?
    C2 S1 C1 . . 101.59(11) ?
    O1 S1 Ru1 . . 115.46(7) ?
    C2 S1 Ru1 . . 112.59(8) ?
    C1 S1 Ru1 . . 112.54(8) ?
    Ru1 Cl1 Na1 . 1_565 115.06(3) ?
    O2 Na1 O1 . . 176.27(7) ?
    O2 Na1 O1 . 3_656 93.79(6) ?
    O1 Na1 O1 . 3_656 87.14(6) ?
    O2 Na1 Cl4 . 3_556 80.56(5) ?
    O1 Na1 Cl4 . 3_556 100.01(5) ?
    O1 Na1 Cl4 3_656 3_556 156.08(5) ?
    O2 Na1 Cl1 . 1_545 88.98(5) ?
    O1 Na1 Cl1 . 1_545 94.75(5) ?
    O1 Na1 Cl1 3_656 1_545 75.12(4) ?
    Cl4 Na1 Cl1 3_556 1_545 81.52(3) ?
    O2 Na1 Cl2 . 3_666 99.39(5) ?
    O1 Na1 Cl2 . 3_666 76.89(4) ?
    O1 Na1 Cl2 3_656 3_666 108.18(5) ?
    Cl4 Na1 Cl2 3_556 3_666 95.69(3) ?
    Cl1 Na1 Cl2 1_545 3_666 170.66(4) ?
    O2 Na1 Na1 . 3_656 137.18(6) ?
    O1 Na1 Na1 . 3_656 43.63(4) ?
    O1 Na1 Na1 3_656 3_656 43.51(4) ?
    Cl4 Na1 Na1 3_556 3_656 138.71(5) ?
    Cl1 Na1 Na1 1_545 3_656 83.09(3) ?
    Cl2 Na1 Na1 3_666 3_656 93.39(4) ?
    S1 O1 Na1 . . 122.65(9) ?
    S1 O1 Na1 . 3_656 126.22(9) ?
    Na1 O1 Na1 . 3_656 92.86(6) ?
    S1 C1 H1A . . 109.5 ?
    S1 C1 H1B . . 109.5 ?
    H1A C1 H1B . . 109.5 ?
    S1 C1 H1C . . 109.5 ?
    H1A C1 H1C . . 109.5 ?
    H1B C1 H1C . . 109.5 ?
    Cl3 Ru2 Cl3 3_556 . 179.9990(10)
                                   ?
    Cl3 Ru2 S2 3_556 3_556 84.97(2) ?
    Cl3 Ru2 S2 . 3_556 95.03(2) ?
    Cl3 Ru2 S2 3_556 . 95.03(2) ?
    Cl3 Ru2 S2 . . 84.97(2) ?
    S2 Ru2 S2 3_556 . 179.9990(10)
                                 ?
    Cl3 Ru2 Cl4 3_556 3_556 89.90(2) ?
    Cl3 Ru2 Cl4 . 3_556 90.10(2) ?
    S2 Ru2 Cl4 3_556 3_556 90.63(2) ?
    S2 Ru2 Cl4 . 3_556 89.37(2) ?
    Cl3 Ru2 Cl4 3_556 . 90.10(2) ?
    Cl3 Ru2 Cl4 . . 89.90(2) ?
    S2 Ru2 Cl4 3_556 . 89.37(2) ?
    S2 Ru2 Cl4 . . 90.63(2) ?
    Cl4 Ru2 Cl4 3_556 . 180.0 ?
    O2 S2 C4 . . 107.04(12) ?
    O2 S2 C3 . . 106.03(11) ?
    C4 S2 C3 . . 100.97(14) ?
    O2 S2 Ru2 . . 116.54(7) ?
    C4 S2 Ru2 . . 112.72(10) ?
    C3 S2 Ru2 . . 112.19(9) ?
    Ru1 Cl2 Na1 . 3_666 111.02(3) ?
    S2 O2 Na1 . . 133.14(10) ?
    S1 C2 H2A . . 109.5 ?
    S1 C2 H2B . . 109.5 ?
    H2A C2 H2B . . 109.5 ?
    S1 C2 H2C . . 109.5 ?
    H2A C2 H2C . . 109.5 ?
    H2B C2 H2C . . 109.5 ?
    S2 C3 H3A . . 109.5 ?
    S2 C3 H3B . . 109.5 ?
    H3A C3 H3B . . 109.5 ?
    S2 C3 H3C . . 109.5 ?
    H3A C3 H3C . . 109.5 ?
    H3B C3 H3C . . 109.5 ?
    Ru2 Cl4 Na1 . 3_556 110.05(3) ?
    S2 C4 H4A . . 109.5 ?
    S2 C4 H4B . . 109.5 ?
    H4A C4 H4B . . 109.5 ?
    S2 C4 H4C . . 109.5 ?
    H4A C4 H4C . . 109.5 ?
    H4B C4 H4C . . 109.5 ?
data_global
_journal_data_validation_number     ?
_journal_date_recd_electronic     2010-02-16
_journal_date_accepted     2010-02-24
_journal_name_full     'Acta Crystallographica, Section E'
_journal_year     2010
_journal_volume     66
_journal_issue      4
_journal_page_first     m348
_journal_page_last     m349
_journal_paper_category     QM
_journal_coeditor_code     TK2632
_publ_contact_author_name     'Zden\<ek Tr\'avn\'i\<cek'
_publ_contact_author_address
;
Department of Inorganic Chemistry
Faculty of Science
Palack\'y University
T\<r\'ida 17. listopadu 12
CZ-771 46 Olomouc
Czech Republic
;
_publ_contact_author_email     zdenek.travnicek@upol.cz
_publ_contact_author_fax     '+420 585634954'
_publ_contact_author_phone     '+420 585634932'
_publ_section_title
;
Poly[di-\m~2~-chlorido-dichlorido(\m~3~-dimethyl
sulfoxide-\k^3^<i>O</i>:<i>O</i>:<i>S</i>)(\m~2~-dimethyl
sulfoxide-\k^2^<i>O</i>:<i>S</i>)ruthenium(III)sodium]
;
loop_
    _publ_author_name
    _publ_author_address
    'Tr\'avn\'i\<cek, Zden\<ek'
;
Department of Inorganic Chemistry
Faculty of Science
Palack\'y University
T\<r\'ida 17. listopadu 12
CZ-771 46 Olomouc
Czech Republic
;
    'Matikov\'a-Ma\<larov\'a, Miroslava'
;
Department of Inorganic Chemistry
Faculty of Science
Palack\'y University
T\<r\'ida 17. listopadu 12
CZ-771 46 Olomouc
Czech Republic
;
_publ_section_synopsis     .
