# Supplementary material for: Poly[di-μ2-chlorido-dichlorido(μ3-di­methyl sulfoxide-κ3 O:O:S)(μ2-di­methyl sulfoxide-κ2 O:S)ruthenium(III)sodium]
Source: Acta Crystallogr Sect E Struct Rep Online. 2010 Mar 3;66(Pt 4):m348–9. doi: 10.1107/S1600536810007063 (PMC2984058; doi:10.1107/S1600536810007063)
Supplement: Supplementary file 2 [file e-66-0m348-Isup2.hkl]

# 
# h,k,l, Fc-squared, Fo-squared, sigma(Fo-squared) and status flag 
# 
data_I
_shelx_title ' mm_08_03_slow in P2(1)/c' 
_shelx_refln_list_code          4 
_shelx_F_calc_maximum      270.92 
_exptl_crystal_F_000       828.00 
_reflns_d_resolution_high  0.8409 
 
loop_ 
 _symmetry_equiv_pos_as_xyz 
 'x, y, z' 
 '-x, y+1/2, -z+1/2' 
 '-x, -y, -z' 
 'x, -y-1/2, z-1/2' 
 
_cell_length_a    11.9042 
_cell_length_b     8.0692 
_cell_length_c    13.7873 
_cell_angle_alpha  90.000 
_cell_angle_beta   98.470 
_cell_angle_gamma  90.000 
 
_shelx_F_squared_multiplier     1.000 
 
loop_ 
 _refln_index_h 
 _refln_index_k 
 _refln_index_l 
 _refln_F_squared_calc 
 _refln_F_squared_meas 
 _refln_F_squared_sigma 
 _refln_observed_status 
   2   0   0    48279.98    51050.81    401.58 o 
   3   0   0      186.15      190.17      5.13 o 
   4   0   0     1578.21     1618.57     12.61 o 
   5   0   0     9070.07     9419.62     86.16 o 
   6   0   0    26996.03    27236.59    213.96 o 
   7   0   0     4322.72     4367.96     60.23 o 
   8   0   0    30191.06    30607.81    310.38 o 
   9   0   0     1618.32     1602.45     20.22 o 
  10   0   0     1251.26     1187.75     21.07 o 
  11   0   0     2841.95     3041.25     66.60 o 
  12   0   0      404.44      401.33     38.32 o 
  13   0   0      568.41      547.30     51.45 o 
  14   0   0    10564.87    11805.79    136.54 o 
   1   1   0      197.58      176.17     32.54 o 
   2   1   0     3468.82     3365.26     41.34 o 
   3   1   0     1527.32     1644.67     13.83 o 
   4   1   0       76.50       92.70      4.81 o 
   5   1   0     6543.18     6267.36     24.53 o 
   6   1   0       64.08       61.72      3.99 o 
   7   1   0     4789.01     4763.80     47.72 o 
   8   1   0      570.32      547.56      8.44 o 
   9   1   0      474.19      437.74      8.67 o 
  10   1   0     4042.62     4063.03     82.76 o 
  11   1   0      179.44      172.02     16.64 o 
  12   1   0     1299.88     1412.67     45.53 o 
  13   1   0        8.15        5.76     31.21 o 
   0   2   0     4054.72     4352.33     90.02 o 
   1   2   0     1521.73     1559.84     10.36 o 
   2   2   0     3507.00     3426.34     17.15 o 
   3   2   0     1223.92     1299.21     26.99 o 
   4   2   0    11206.61    11519.34     74.03 o 
   5   2   0     1380.49     1389.35     26.41 o 
   6   2   0    23575.43    23202.80     88.01 o 
   7   2   0     3166.82     3042.63     21.15 o 
   8   2   0    19785.00    19388.77    119.58 o 
   9   2   0      204.37      203.57      9.11 o 
  10   2   0     6491.72     6464.71     99.98 o 
  11   2   0     1832.42     1917.68     53.77 o 
  12   2   0     7306.37     7810.30    122.59 o 
  13   2   0      127.32      125.37     26.65 o 
   1   3   0     1300.85     1397.76      7.88 o 
   2   3   0     6616.47     6982.58     28.86 o 
   3   3   0     1321.09     1327.10     12.63 o 
   4   3   0     1104.94     1222.97     29.21 o 
   5   3   0     5824.82     5753.09     21.20 o 
   6   3   0      514.62      479.22      6.44 o 
   7   3   0      235.57      224.40      6.14 o 
   8   3   0      330.47      346.94      7.22 o 
   9   3   0      722.44      721.61     13.11 o 
  10   3   0       10.17       37.15     18.14 o 
  11   3   0      126.52      141.33     18.09 o 
  12   3   0      219.48      196.07     21.06 o 
  13   3   0       44.43       34.92     19.90 o 
   0   4   0     8047.87     7505.69     29.70 o 
   1   4   0     1622.81     1745.40     12.38 o 
   2   4   0    16615.43    16800.13     49.50 o 
   3   4   0       52.88       76.02      6.31 o 
   4   4   0    11954.20    11799.19     82.85 o 
   5   4   0      108.22      114.15      4.97 o 
   6   4   0     9346.27     9042.49     54.33 o 
   7   4   0        7.61       24.60      5.31 o 
   8   4   0      897.97      884.48     19.72 o 
   9   4   0     1780.39     1699.69     23.38 o 
  10   4   0     3091.99     3080.59     35.20 o 
  11   4   0      133.61      133.30     17.73 o 
  12   4   0     8683.64     9090.97    226.05 o 
   1   5   0     1982.48     1991.03     14.55 o 
   2   5   0    10480.08    10456.35    104.77 o 
   3   5   0     3169.32     3160.64     22.73 o 
   4   5   0      810.67      792.19     13.60 o 
   5   5   0      163.47      158.28      5.73 o 
   6   5   0     1221.21     1215.41     27.03 o 
   7   5   0      676.31      651.24     19.87 o 
   8   5   0       16.33        7.60     16.61 o 
   9   5   0        5.64       28.82     15.48 o 
  10   5   0      498.12      458.62     16.66 o 
  11   5   0      289.70      286.23     20.11 o 
   0   6   0    41086.42    42259.03    283.16 o 
   1   6   0     4047.89     4214.94     42.92 o 
   2   6   0     6764.09     6862.99     29.90 o 
   3   6   0       92.53       98.47      7.92 o 
   4   6   0        3.40       18.20      6.93 o 
   5   6   0        3.37        6.19     10.46 o 
   6   6   0    24551.10    23867.94    207.95 o 
   7   6   0        5.25       21.15      9.70 o 
   8   6   0    17790.67    17767.51    232.98 o 
   9   6   0     1489.06     1431.16     27.21 o 
  10   6   0      202.54      222.70     23.31 o 
   1   7   0       16.08       42.61     16.86 o 
   2   7   0      139.12      137.73     16.89 o 
   3   7   0      426.28      361.85     19.75 o 
   4   7   0     1674.05     1607.37     39.62 o 
   5   7   0       17.88       20.61     21.21 o 
   6   7   0     2105.00     2069.44     48.36 o 
   7   7   0        8.86       33.50     20.50 o 
   8   7   0      325.65      365.58     29.10 o 
   9   7   0      163.28      168.45     37.99 o 
   0   8   0    12138.49    12270.97    111.35 o 
   1   8   0     3304.09     3514.45    150.70 o 
   2   8   0     5172.37     5250.05     52.38 o 
   3   8   0       81.25       84.54     17.91 o 
   4   8   0     1139.78     1111.45     68.62 o 
   5   8   0      392.24      412.74     22.94 o 
   6   8   0     2838.22     2933.27     51.89 o 
   7   8   0       35.88       12.12     23.08 o 
   1   9   0      564.43      588.75     45.55 o 
   2   9   0      605.28      630.53     42.29 o 
   3   9   0        6.65       59.72     18.76 o 
   4   9   0      901.07      969.20     53.05 o 
 -14   1   1       30.12       59.08     33.98 o 
 -13   1   1     6854.70     7544.31     75.27 o 
 -12   1   1      331.59      359.45     26.71 o 
 -11   1   1     1977.37     2112.89     40.38 o 
 -10   1   1       95.00       92.94     14.83 o 
  -9   1   1     5458.41     5406.34     61.34 o 
  -8   1   1       23.15       37.02      6.11 o 
  -7   1   1    15413.62    14876.43     57.17 o 
  -6   1   1      164.06      146.51      4.85 o 
  -5   1   1    16666.28    16560.14     52.47 o 
  -4   1   1      418.52      512.70      6.07 o 
  -3   1   1     4337.93     4001.80     19.54 o 
  -2   1   1      587.61      632.98      4.97 o 
  -1   1   1    55556.72    62180.97    184.39 o 
   0   1   1     3536.91     3460.39    992.64 o 
   1   1   1    39106.92    42767.79    294.29 o 
   2   1   1      226.29      231.87      4.73 o 
   3   1   1     7981.30     8039.14     18.86 o 
   4   1   1     3241.32     3195.10     26.78 o 
   5   1   1     5843.26     5571.13     54.68 o 
   6   1   1       60.47       50.17      5.28 o 
   7   1   1    24523.49    24424.64     82.02 o 
   8   1   1     2626.16     2593.93     18.13 o 
   9   1   1     9581.24     9716.44    103.97 o 
  10   1   1      680.87      636.86     33.40 o 
  11   1   1     1392.76     1535.63     37.21 o 
  12   1   1       62.19       72.06     36.27 o 
  13   1   1     3766.99     4008.20    100.21 o 
 -13   2   1       89.35       84.72     28.71 o 
 -12   2   1       53.99       51.28     17.98 o 
 -11   2   1      297.88      287.57     19.69 o 
 -10   2   1      429.46      391.88     14.69 o 
  -9   2   1      494.45      448.13     14.17 o 
  -8   2   1     3806.97     3768.72     33.11 o 
  -7   2   1       38.47       43.23      4.85 o 
  -6   2   1      124.27       97.80      5.18 o 
  -5   2   1        2.44       18.20     15.27 o 
  -4   2   1     2329.03     2307.94     19.93 o 
  -3   2   1      206.95      257.70      5.62 o 
  -2   2   1      462.31      476.58      5.16 o 
  -1   2   1       36.24       37.25      4.22 o 
   0   2   1     3474.38     3859.58     17.98 o 
   1   2   1     4830.85     4786.89     27.98 o 
   2   2   1     1645.44     1742.86     12.02 o 
   3   2   1       30.77       24.99      4.73 o 
   4   2   1     3651.54     3477.29     24.63 o 
   5   2   1        0.06       18.59      6.75 o 
   6   2   1       93.42      115.81      5.10 o 
   7   2   1     1876.42     1871.12     14.54 o 
   8   2   1     3194.98     3051.98     27.16 o 
   9   2   1      398.89      437.35     10.41 o 
  10   2   1        0.28       10.81     11.50 o 
  11   2   1      171.63      196.18     20.09 o 
  12   2   1        5.17       21.10     18.08 o 
  13   2   1     1136.48     1277.15     38.91 o 
 -13   3   1     5817.89     6187.87     54.56 o 
 -12   3   1       17.35       22.33     17.80 o 
 -11   3   1    17752.07    17961.61    237.40 o 
 -10   3   1     8749.83     8788.07     78.62 o 
  -9   3   1     4930.47     4793.28     41.66 o 
  -8   3   1     1237.28     1186.23     10.60 o 
  -7   3   1     2012.62     2020.47     15.53 o 
  -6   3   1    13793.75    13589.24     69.54 o 
  -5   3   1    27810.54    28241.90    100.05 o 
  -4   3   1     9268.70     9453.50     99.13 o 
  -3   3   1    28996.31    30172.96    199.81 o 
  -2   3   1     4998.19     5002.75     28.47 o 
  -1   3   1      233.37      255.66      6.01 o 
   0   3   1    19370.48    21048.65    121.66 o 
   1   3   1    10470.76    11018.09     44.50 o 
   2   3   1      596.53      588.53      6.80 o 
   3   3   1    49176.30    51716.40    196.24 o 
   4   3   1     8157.01     7937.42     44.73 o 
   5   3   1    15197.54    14867.11     54.49 o 
   6   3   1      705.91      708.36     11.80 o 
   7   3   1     2739.79     2671.14     21.74 o 
   8   3   1     1028.14     1028.36     17.30 o 
   9   3   1    12139.56    11714.79    123.04 o 
  10   3   1     2937.90     2976.32     35.45 o 
  11   3   1    13298.19    13358.45    247.86 o 
  12   3   1     1166.57     1274.74     44.46 o 
  13   3   1     3175.61     3403.42    154.77 o 
 -12   4   1      273.81      289.00     21.20 o 
 -11   4   1      523.72      533.90     17.04 o 
 -10   4   1       13.16       13.88     14.66 o 
  -9   4   1      675.12      632.02     17.00 o 
  -8   4   1      479.60      440.67      9.47 o 
  -7   4   1     1216.90     1213.50     12.22 o 
  -6   4   1     3881.09     3648.46     34.95 o 
  -5   4   1      297.45      298.74      5.06 o 
  -4   4   1        0.40        3.45      3.77 o 
  -3   4   1      349.35      365.64      5.89 o 
  -2   4   1     1439.13     1419.51     14.90 o 
  -1   4   1      173.87      201.72     11.13 o 
   0   4   1      813.55      919.12     10.67 o 
   1   4   1      433.16      425.84      7.80 o 
   2   4   1       61.46       67.20      6.72 o 
   3   4   1     3005.72     2971.15     21.57 o 
   4   4   1     6382.45     6361.14     53.11 o 
   5   4   1      389.33      365.18      7.71 o 
   6   4   1     1109.31     1094.88     19.31 o 
   7   4   1       18.09       30.53      6.45 o 
   8   4   1     1614.39     1607.25     25.14 o 
   9   4   1       82.71      194.31     16.01 o 
  10   4   1      332.90      320.38     30.29 o 
  11   4   1      330.70      378.74     20.44 o 
  12   4   1      246.23      283.99     28.75 o 
 -12   5   1      748.73      699.95     30.85 o 
 -11   5   1     2552.39     2501.79     34.58 o 
 -10   5   1      209.25      188.48     16.73 o 
  -9   5   1     3021.25     3004.69     29.12 o 
  -8   5   1     1063.21     1013.72     19.63 o 
  -7   5   1    14485.77    14286.36    121.95 o 
  -6   5   1       81.80       85.06      8.03 o 
  -5   5   1    12437.20    11970.70    126.40 o 
  -4   5   1     1763.06     1715.18     26.12 o 
  -3   5   1    17827.19    17718.97    160.15 o 
  -2   5   1     3425.08     3355.35     37.67 o 
  -1   5   1    26022.66    27284.33    106.61 o 
   0   5   1       63.58       70.63      6.25 o 
   1   5   1    25235.53    25886.18     91.01 o 
   2   5   1      805.45      856.92      8.98 o 
   3   5   1     6882.24     6840.23     36.04 o 
   4   5   1     2244.48     2222.06     23.12 o 
   5   5   1     6300.45     6247.40     38.77 o 
   6   5   1       22.16       32.14      6.82 o 
   7   5   1     3267.06     3267.74     82.13 o 
   8   5   1     1420.70     1373.27     37.73 o 
   9   5   1     2132.64     2109.28     37.98 o 
  10   5   1      668.69      661.89     18.79 o 
  11   5   1     1316.06     1323.84     28.22 o 
 -11   6   1     1523.11     1484.30     48.15 o 
 -10   6   1       67.84       86.01     17.85 o 
  -9   6   1       15.46        0.00     20.29 o 
  -8   6   1       60.48       37.87     22.92 o 
  -7   6   1      652.30      616.70     19.45 o 
  -6   6   1     2081.50     1988.32     32.15 o 
  -5   6   1     1426.54     1393.84     49.62 o 
  -4   6   1      787.29      794.76     23.25 o 
  -3   6   1     1038.08     1021.47     16.04 o 
  -2   6   1      130.31      139.40      9.68 o 
  -1   6   1     3965.77     3908.92     24.64 o 
   0   6   1     2460.20     2503.71     16.75 o 
   1   6   1      997.27      977.86     11.61 o 
   2   6   1     1553.72     1527.43     15.94 o 
   3   6   1       34.51       30.89      7.43 o 
   4   6   1     1653.99     1637.67     15.04 o 
   5   6   1     6525.04     6236.70     70.11 o 
   6   6   1      301.75      266.49     24.36 o 
   7   6   1     2169.62     2054.33     50.82 o 
   8   6   1       15.35       24.02     14.94 o 
   9   6   1     1174.09     1176.09     25.66 o 
  10   6   1       19.75        0.00     23.05 o 
  -9   7   1     4263.83     4243.61     75.39 o 
  -8   7   1      796.84      768.71     24.51 o 
  -7   7   1     8013.77     8061.27    336.59 o 
  -6   7   1      404.96      345.90     30.28 o 
  -5   7   1     2281.17     2405.60     40.64 o 
  -4   7   1       36.79       26.04     17.63 o 
  -3   7   1      536.01      575.54     19.69 o 
  -2   7   1      690.54      686.24     47.62 o 
  -1   7   1     4275.25     4377.62     44.75 o 
   0   7   1      635.77      706.01     23.82 o 
   1   7   1     8127.84     8233.43    102.73 o 
   2   7   1      154.04      198.00     13.51 o 
   3   7   1     2909.57     2951.61     29.14 o 
   4   7   1      354.62      345.92     21.68 o 
   5   7   1     6093.68     6153.83     49.70 o 
   6   7   1      600.00      573.94     59.95 o 
   7   7   1    16050.20    15922.63    599.15 o 
   8   7   1        2.99        9.95     25.22 o 
   9   7   1     9252.61     9280.95    197.63 o 
  -7   8   1      183.44      172.86     25.44 o 
  -6   8   1       62.75       48.17     19.50 o 
  -5   8   1        9.02        7.43     16.50 o 
  -4   8   1     3289.55     3241.56     75.33 o 
  -3   8   1      793.18      788.24     28.38 o 
  -2   8   1       11.84        6.20     18.07 o 
  -1   8   1       41.49       53.25     18.70 o 
   0   8   1     1217.11     1256.95     30.74 o 
   1   8   1      268.12      302.18     29.42 o 
   2   8   1      168.76      150.45     24.47 o 
   3   8   1      171.35      173.87     17.51 o 
   4   8   1       90.37      108.22     16.56 o 
   5   8   1      135.55      139.94     17.19 o 
   6   8   1      545.34      516.12     26.60 o 
   7   8   1      289.37      329.63     35.82 o 
  -4   9   1      595.99      631.24     24.49 o 
  -3   9   1     9299.47     9158.76    134.56 o 
  -2   9   1        3.17       32.10     20.83 o 
  -1   9   1     2465.99     2492.91     54.82 o 
   0   9   1     3247.30     3420.25    140.46 o 
   1   9   1     3443.21     3445.74     48.85 o 
   2   9   1       17.76      105.30     59.67 o 
   3   9   1     7480.17     7511.64     82.07 o 
   4   9   1      862.20      933.98     32.86 o 
 -14   0   2     8376.02     9143.01    118.83 o 
 -13   0   2      636.84      667.56     48.47 o 
 -12   0   2     5938.91     6385.10     90.61 o 
 -11   0   2     1032.94     1090.95     49.97 o 
 -10   0   2     1675.45     1814.77     53.72 o 
  -9   0   2     1988.77     1908.48     41.13 o 
  -8   0   2    21925.02    20832.71    210.04 o 
  -7   0   2    30789.32    31307.69    304.20 o 
  -6   0   2    48096.54    49714.51    128.66 o 
  -5   0   2     1034.80     1159.46     12.20 o 
  -4   0   2    18315.32    19276.74     71.49 o 
  -3   0   2     8598.47     8641.48     44.71 o 
  -2   0   2    57654.23    59979.44    507.79 o 
  -1   0   2      206.01      222.19      7.54 o 
   0   0   2    73396.03    80933.64    358.20 o 
   1   0   2     3441.72     3507.38     18.75 o 
   2   0   2     1295.63     1338.29     10.77 o 
   3   0   2     1444.88     1427.31     13.22 o 
   4   0   2     4031.19     4126.89     32.46 o 
   5   0   2      215.76      205.06      9.51 o 
   6   0   2     8423.72     7877.36     88.21 o 
   7   0   2     1381.49     1369.01     62.33 o 
   8   0   2    20595.59    20560.72    367.08 o 
   9   0   2      601.38      635.15     17.33 o 
  10   0   2      309.27      287.89     14.67 o 
  11   0   2      672.87      814.76     45.73 o 
  12   0   2     1466.22     1525.80     55.42 o 
  13   0   2       28.91       47.94     38.78 o 
 -14   1   2     2646.61     2896.44     52.20 o 
 -13   1   2       41.58       19.16     29.37 o 
 -12   1   2     2185.72     2288.56     41.66 o 
 -11   1   2     1080.16     1106.95     62.81 o 
 -10   1   2      569.07      544.59     13.11 o 
  -9   1   2     2352.77     2266.70     24.95 o 
  -8   1   2       11.30       27.83      4.70 o 
  -7   1   2    10431.00    10070.00     56.83 o 
  -6   1   2       34.21       35.03      3.67 o 
  -5   1   2       71.59       98.78      3.73 o 
  -4   1   2     3809.76     3873.24     11.44 o 
  -3   1   2     9734.79    10083.87     59.79 o 
  -2   1   2     3048.83     3145.79     19.33 o 
  -1   1   2      520.75      537.78      6.63 o 
   0   1   2     2443.31     2431.74     18.44 o 
   1   1   2      928.72     1032.80      8.32 o 
   2   1   2       22.87       53.35      4.11 o 
   3   1   2    38688.88    41413.55     94.66 o 
   4   1   2     4556.20     4797.05     60.58 o 
   5   1   2     7770.55     8221.56    112.07 o 
   6   1   2        7.49       30.08      5.93 o 
   7   1   2    10218.76    10014.36     84.01 o 
   8   1   2      539.63      553.62      8.12 o 
   9   1   2     3254.34     3165.27     19.57 o 
  10   1   2     1174.92     1184.16     21.38 o 
  11   1   2      580.06      680.93     60.61 o 
  12   1   2      680.81      750.54     32.35 o 
  13   1   2      240.76      255.48     28.86 o 
 -13   2   2      369.33      389.75     33.61 o 
 -12   2   2    10908.14    10999.19    240.91 o 
 -11   2   2      229.87      230.20     18.94 o 
 -10   2   2     4489.54     4276.03     59.09 o 
  -9   2   2      677.16      624.57     11.53 o 
  -8   2   2     4123.94     3891.41     40.40 o 
  -7   2   2     2590.95     2574.17     14.66 o 
  -6   2   2    22156.33    22247.48    153.17 o 
  -5   2   2     1468.49     1509.74     31.84 o 
  -4   2   2     8278.86     8408.25     32.22 o 
  -3   2   2     3200.97     3518.74     11.26 o 
  -2   2   2      154.55      214.87      6.04 o 
  -1   2   2     3149.60     3293.92     14.96 o 
   0   2   2    24945.78    26921.48     99.51 o 
   1   2   2       14.06       24.84      4.82 o 
   2   2   2    62677.63    67685.45    240.62 o 
   3   2   2     1345.56     1416.67     13.77 o 
   4   2   2    21284.88    21429.08     61.69 o 
   5   2   2      469.32      498.88     15.90 o 
   6   2   2    18550.45    18005.39     35.99 o 
   7   2   2       40.91       56.07      5.52 o 
   8   2   2    22290.80    22119.53    161.59 o 
   9   2   2       47.04       50.72      8.07 o 
  10   2   2     5602.17     5629.35     99.89 o 
  11   2   2      838.96      833.36     31.76 o 
  12   2   2      582.44      607.59     31.80 o 
  13   2   2      336.47      354.58     46.47 o 
 -13   3   2        5.90       20.99     19.01 o 
 -12   3   2      728.36      804.69     24.67 o 
 -11   3   2      285.34      261.90     26.53 o 
 -10   3   2       85.19       83.80     11.20 o 
  -9   3   2       43.36       68.54     10.43 o 
  -8   3   2       19.53       15.55      5.66 o 
  -7   3   2       91.13      102.99      5.38 o 
  -6   3   2      967.64      985.94     13.87 o 
  -5   3   2     3723.14     3745.86     16.62 o 
  -4   3   2      921.15      896.21      7.69 o 
  -3   3   2      614.81      683.65      7.89 o 
  -2   3   2      907.61      887.37      7.74 o 
  -1   3   2     8204.45     8351.51     40.33 o 
   0   3   2     8145.17     9033.85     40.44 o 
   1   3   2     4145.80     4114.17     22.84 o 
   2   3   2      779.79      863.60      9.66 o 
   3   3   2      375.69      417.68      9.58 o 
   4   3   2       52.61       44.09      4.92 o 
   5   3   2      170.20      156.44      6.68 o 
   6   3   2      748.32      748.18      7.45 o 
   7   3   2       92.86      101.76      6.06 o 
   8   3   2      381.38      362.56      9.76 o 
   9   3   2      928.34      913.48     12.00 o 
  10   3   2       36.15       41.09     10.50 o 
  11   3   2      710.09      724.76     35.21 o 
  12   3   2       25.05       23.54     24.89 o 
 -12   4   2     5142.67     5189.27     47.99 o 
 -11   4   2      255.24      246.04     15.00 o 
 -10   4   2      636.49      672.68     23.53 o 
  -9   4   2     4766.00     4717.32     45.93 o 
  -8   4   2     1913.89     1914.85     18.17 o 
  -7   4   2     1019.69      998.89     10.24 o 
  -6   4   2    17355.84    17234.75     58.72 o 
  -5   4   2     3782.49     3683.42     18.05 o 
  -4   4   2    16996.48    17046.44     51.39 o 
  -3   4   2       11.91       18.00      3.70 o 
  -2   4   2     6929.57     6740.00     31.80 o 
  -1   4   2     1439.90     1449.91     16.85 o 
   0   4   2    22113.89    22597.22     76.52 o 
   1   4   2     8120.16     8379.04     39.07 o 
   2   4   2    24980.31    25937.89    130.23 o 
   3   4   2      209.13      217.31      6.42 o 
   4   4   2     2998.35     2925.23     22.76 o 
   5   4   2     6931.63     6892.54     30.55 o 
   6   4   2     1656.73     1674.41     17.54 o 
   7   4   2     2399.88     2377.56     60.92 o 
   8   4   2     7777.14     7732.92    100.61 o 
   9   4   2     3424.78     3445.75     52.90 o 
  10   4   2    10747.47    10802.09    124.78 o 
  11   4   2      244.28      280.20     20.91 o 
  12   4   2     6842.79     7124.28    100.65 o 
 -12   5   2       20.05       12.24     22.46 o 
 -11   5   2       61.90       70.48     18.53 o 
 -10   5   2      263.24      220.42     17.67 o 
  -9   5   2      735.49      722.11     22.14 o 
  -8   5   2      716.37      740.46     22.61 o 
  -7   5   2      286.95      286.34     17.93 o 
  -6   5   2     1687.33     1610.52     13.74 o 
  -5   5   2     3121.47     3044.52     31.08 o 
  -4   5   2        0.11        7.49      5.97 o 
  -3   5   2     3001.66     3074.73     43.05 o 
  -2   5   2      360.88      391.55      7.75 o 
  -1   5   2     1723.12     1664.38     22.06 o 
   0   5   2     1077.98     1202.35     10.77 o 
   1   5   2     3436.92     3259.60     21.68 o 
   2   5   2     4714.61     4729.18     31.81 o 
   3   5   2     2114.84     2183.84     25.86 o 
   4   5   2     1291.91     1266.40     11.02 o 
   5   5   2     3888.60     3875.08     23.22 o 
   6   5   2     2057.41     2073.12     22.23 o 
   7   5   2      346.70      331.23     17.50 o 
   8   5   2      348.78      327.40     18.21 o 
   9   5   2       42.56       43.24     13.78 o 
  10   5   2     1051.31     1109.90     35.69 o 
  11   5   2     1321.54     1341.48     28.64 o 
 -11   6   2     3382.44     3475.37     53.20 o 
 -10   6   2     3913.57     3850.50     70.37 o 
  -9   6   2        4.58       11.89     15.62 o 
  -8   6   2    15397.12    15400.23    271.15 o 
  -7   6   2     2840.88     2826.97     38.89 o 
  -6   6   2    13320.48    13186.89    235.07 o 
  -5   6   2       79.88       72.62     11.20 o 
  -4   6   2     1095.01     1150.52     23.19 o 
  -3   6   2      381.45      351.72     12.00 o 
  -2   6   2     4070.49     4125.12     24.06 o 
  -1   6   2     3374.46     3430.73     27.21 o 
   0   6   2    16409.03    16763.79     69.10 o 
   1   6   2        6.26       75.78     20.34 o 
   2   6   2     5652.18     5746.51     39.88 o 
   3   6   2     1669.25     1705.38     22.08 o 
   4   6   2     2175.42     2224.98     34.71 o 
   5   6   2     1894.89     1893.90     25.27 o 
   6   6   2    12632.70    12270.27     89.53 o 
   7   6   2       53.36       40.80     17.95 o 
   8   6   2    10767.55    10623.20    180.76 o 
   9   6   2       83.39       84.12     18.81 o 
  10   6   2      350.73      320.09     20.64 o 
  -9   7   2        0.53        0.00     16.59 o 
  -8   7   2      345.79      307.10     20.92 o 
  -7   7   2      545.21      514.91     20.92 o 
  -6   7   2      660.32      669.43     23.04 o 
  -5   7   2      517.50      501.45     26.61 o 
  -4   7   2      477.31      418.60     36.53 o 
  -3   7   2     2550.92     2460.02     31.08 o 
  -2   7   2     1573.60     1600.54     54.92 o 
  -1   7   2       81.38       46.33     16.13 o 
   0   7   2      542.35      541.54     17.26 o 
   1   7   2     1361.04     1286.60     36.80 o 
   2   7   2      708.47      667.38     22.93 o 
   3   7   2      672.45      677.56     17.88 o 
   4   7   2     1085.09     1121.98     67.54 o 
   5   7   2      665.72      632.54     21.38 o 
   6   7   2       36.26       56.96     21.75 o 
   7   7   2      703.68      703.45     33.02 o 
   8   7   2     2656.24     2816.19    104.23 o 
   9   7   2       87.93       86.38     23.63 o 
  -7   8   2       13.44        4.03     25.36 o 
  -6   8   2     5595.39     5592.93     87.88 o 
  -5   8   2       10.64        5.59     16.65 o 
  -4   8   2     7389.25     7560.57    204.38 o 
  -3   8   2     2159.41     2168.05     47.79 o 
  -2   8   2     3675.81     3817.52    101.46 o 
  -1   8   2     1647.77     1760.53     59.65 o 
   0   8   2    10278.46    10365.15     60.76 o 
   1   8   2     1722.21     1926.59     53.40 o 
   2   8   2     9615.80     9671.32     67.64 o 
   3   8   2     1865.25     1944.39     30.09 o 
   4   8   2     1762.10     1812.85     71.56 o 
   5   8   2       71.24       69.04     16.94 o 
   6   8   2     4162.40     3987.76     51.06 o 
   7   8   2       38.77       49.60     18.68 o 
  -4   9   2      628.34      626.93     24.63 o 
  -3   9   2       19.06       50.69     18.64 o 
  -2   9   2     1284.62     1328.78     29.58 o 
  -1   9   2     3120.77     3126.46     67.25 o 
   0   9   2        1.51       37.29     21.76 o 
   1   9   2       86.44      101.80     19.56 o 
   2   9   2       37.23       60.52     17.99 o 
   3   9   2     1834.20     1854.59     31.77 o 
   4   9   2     2402.19     2350.04     32.79 o 
 -14   1   3      341.09      310.68     44.66 o 
 -13   1   3     5084.14     5245.49     82.60 o 
 -12   1   3      497.36      485.41     26.54 o 
 -11   1   3    11446.84    11414.80    171.23 o 
 -10   1   3       39.52       17.06     18.02 o 
  -9   1   3     7865.39     7522.60     61.16 o 
  -8   1   3     2478.73     2335.68     20.01 o 
  -7   1   3     4604.91     4324.60     43.10 o 
  -6   1   3      936.78      949.78     20.71 o 
  -5   1   3    31316.92    32268.45    135.73 o 
  -4   1   3       47.18       64.02      4.01 o 
  -3   1   3    23647.63    24511.40     95.40 o 
  -2   1   3     1066.21     1042.37      6.19 o 
  -1   1   3     4642.06     4666.17     24.41 o 
   0   1   3        1.48       47.97      3.51 o 
   1   1   3    13734.12    14241.26     28.17 o 
   2   1   3     3820.90     3884.70     15.98 o 
   3   1   3    41884.18    43761.79    147.59 o 
   4   1   3       75.71       91.60      6.00 o 
   5   1   3     7247.86     6950.04     36.50 o 
   6   1   3       33.74       45.30      6.61 o 
   7   1   3     6434.15     6319.49     60.77 o 
   8   1   3       39.59       47.99      7.41 o 
   9   1   3     9471.33     9406.80    110.87 o 
  10   1   3      122.24      141.23     27.35 o 
  11   1   3     8202.76     8421.04     74.60 o 
  12   1   3      614.94      671.54     35.29 o 
  13   1   3     3294.90     3632.33     57.05 o 
 -13   2   3      606.57      633.70     52.08 o 
 -12   2   3      887.78      896.12     24.37 o 
 -11   2   3      126.45      137.71     13.55 o 
 -10   2   3      925.97      892.28     14.56 o 
  -9   2   3      714.39      693.09     11.52 o 
  -8   2   3     3503.35     3306.45     23.42 o 
  -7   2   3     1323.07     1306.20     13.63 o 
  -6   2   3      503.89      489.01      7.15 o 
  -5   2   3      241.53      239.02      4.33 o 
  -4   2   3     3857.38     3664.55     23.56 o 
  -3   2   3     1384.72     1325.56      6.74 o 
  -2   2   3      965.26      962.88      9.99 o 
  -1   2   3     1148.57     1283.50     11.13 o 
   0   2   3    16443.81    17969.79    104.69 o 
   1   2   3    14296.63    15281.55     73.69 o 
   2   2   3     1968.38     1927.84     10.78 o 
   3   2   3     1057.89     1497.70     36.36 o 
   4   2   3     4552.63     4454.46     15.12 o 
   5   2   3        6.02       18.00      6.57 o 
   6   2   3     6049.02     5762.58     36.39 o 
   7   2   3      559.49      508.25      8.67 o 
   8   2   3     6798.04     6534.86     23.25 o 
   9   2   3       26.33       23.24     12.11 o 
  10   2   3     3424.86     3362.27     62.78 o 
  11   2   3       20.18        7.11     12.95 o 
  12   2   3      561.82      530.37     35.88 o 
  13   2   3      512.80      548.50     33.23 o 
 -13   3   3     2686.25     2649.05     37.80 o 
 -12   3   3      389.65      367.02     20.94 o 
 -11   3   3     9049.33     9055.02     69.78 o 
 -10   3   3      543.45      502.45     16.00 o 
  -9   3   3     2007.68     2022.97     30.20 o 
  -8   3   3     1308.58     1294.15     16.04 o 
  -7   3   3     2180.81     2165.87     18.45 o 
  -6   3   3     4436.84     4324.21     15.53 o 
  -5   3   3    17830.41    17885.48     57.47 o 
  -4   3   3      424.42      422.63      6.18 o 
  -3   3   3    17309.79    17619.77    111.40 o 
  -2   3   3     6672.87     6821.39     41.18 o 
  -1   3   3     8396.53     8717.33     20.73 o 
   0   3   3      259.16      261.84      5.68 o 
   1   3   3    35449.86    37553.52    134.63 o 
   2   3   3      823.38      778.23     16.04 o 
   3   3   3    38421.54    39168.27    104.81 o 
   4   3   3     6395.96     6304.42     28.11 o 
   5   3   3    10261.22    10069.68     46.06 o 
   6   3   3     2687.31     2689.76     20.07 o 
   7   3   3     4471.91     4453.20     35.86 o 
   8   3   3     2215.24     2142.64     39.65 o 
   9   3   3    13960.49    14090.37    226.05 o 
  10   3   3      306.42      291.05     16.05 o 
  11   3   3     3294.27     3395.89     67.22 o 
  12   3   3      262.93      263.80     23.45 o 
 -12   4   3      234.86      209.08     19.93 o 
 -11   4   3      623.06      585.21     17.86 o 
 -10   4   3        4.87        0.00     14.38 o 
  -9   4   3      575.29      570.03     17.54 o 
  -8   4   3      550.99      560.94     13.05 o 
  -7   4   3      304.75      311.05      8.23 o 
  -6   4   3        1.06        6.78      4.91 o 
  -5   4   3      291.82      264.75      5.92 o 
  -4   4   3     4799.84     4669.38     33.53 o 
  -3   4   3     8036.61     8073.39     29.63 o 
  -2   4   3      901.09      921.56     16.00 o 
  -1   4   3      305.60      330.27      6.90 o 
   0   4   3      332.41      314.62      6.84 o 
   1   4   3     2558.99     2680.11     23.27 o 
   2   4   3      377.05      350.39      6.51 o 
   3   4   3     1638.13     1553.35     21.02 o 
   4   4   3     2064.56     1964.63     12.14 o 
   5   4   3      329.68      342.75      9.22 o 
   6   4   3     3836.80     3751.73     25.61 o 
   7   4   3     4030.71     3863.14     27.39 o 
   8   4   3     2484.53     2419.64     89.89 o 
   9   4   3       40.40       53.50     19.72 o 
  10   4   3       80.82       93.89     17.06 o 
  11   4   3       54.04       63.24     21.40 o 
  12   4   3       43.92       42.31     19.39 o 
 -12   5   3      288.55      276.22     22.18 o 
 -11   5   3     8319.99     8369.22    161.05 o 
 -10   5   3     3831.26     3862.07     39.30 o 
  -9   5   3    10927.50    10727.62     79.20 o 
  -8   5   3     4290.65     4360.68    100.65 o 
  -7   5   3     9317.97     9463.17    115.80 o 
  -6   5   3      320.73      286.68      9.17 o 
  -5   5   3    11658.13    11617.19     74.83 o 
  -4   5   3      635.40      651.91      9.64 o 
  -3   5   3    24195.81    24539.60    100.44 o 
  -2   5   3     2681.23     2553.15     20.72 o 
  -1   5   3     5621.20     5600.15     22.74 o 
   0   5   3     2894.85     3001.70     19.66 o 
   1   5   3     2058.44     1995.90     14.83 o 
   2   5   3     4585.38     4639.92     47.67 o 
   3   5   3     2545.60     2561.15     14.34 o 
   4   5   3       32.23       35.82      7.16 o 
   5   5   3     3522.80     3519.18     19.75 o 
   6   5   3      231.68      259.95     11.94 o 
   7   5   3     1926.47     1869.44     42.27 o 
   8   5   3     4114.83     4323.57    161.39 o 
   9   5   3     6761.99     6671.13     83.14 o 
  10   5   3      461.63      507.10     23.06 o 
  11   5   3     6248.35     6291.59    137.54 o 
 -11   6   3      320.69      294.61     22.12 o 
 -10   6   3       87.68       93.72     18.32 o 
  -9   6   3       33.30       35.54     15.96 o 
  -8   6   3      442.28      423.53     18.72 o 
  -7   6   3     1995.85     1949.87     28.41 o 
  -6   6   3      162.47      164.23     17.79 o 
  -5   6   3     1018.53      971.80     18.71 o 
  -4   6   3      634.01      617.44     13.91 o 
  -3   6   3      269.63      267.10     15.11 o 
  -2   6   3     4496.42     4449.90     24.41 o 
  -1   6   3      470.30      473.61     11.06 o 
   0   6   3     1900.94     1880.09     20.59 o 
   1   6   3      902.76      904.99     13.10 o 
   2   6   3       52.63       80.02     10.89 o 
   3   6   3        0.45       68.23     15.88 o 
   4   6   3        8.52       12.04     14.10 o 
   5   6   3        2.04        9.05      9.63 o 
   6   6   3      168.31      166.97     17.94 o 
   7   6   3       65.61       48.98     18.16 o 
   8   6   3      490.24      530.37     25.68 o 
   9   6   3      215.59      207.56     23.55 o 
  10   6   3      795.08      836.99     26.96 o 
  -9   7   3     1384.92     1368.92     50.71 o 
  -8   7   3      196.12      191.39     21.23 o 
  -7   7   3     1215.72     1208.62     24.54 o 
  -6   7   3      172.53      129.20     22.40 o 
  -5   7   3     7258.82     7515.52    128.56 o 
  -4   7   3        2.65        6.93     15.68 o 
  -3   7   3     6506.34     6654.19     73.35 o 
  -2   7   3        2.88        8.51     12.76 o 
  -1   7   3     1944.90     1963.71     23.37 o 
   0   7   3      280.52      329.13     19.11 o 
   1   7   3    11113.23    11007.54    129.62 o 
   2   7   3      828.92      856.31     26.83 o 
   3   7   3    20658.37    20763.38    288.90 o 
   4   7   3       46.11       70.29     21.30 o 
   5   7   3     8306.96     8298.61     50.90 o 
   6   7   3      166.14      113.76     25.71 o 
   7   7   3     3356.00     3338.56     52.01 o 
   8   7   3      653.88      712.02    119.73 o 
  -7   8   3      350.10      320.49     27.97 o 
  -6   8   3      218.11      216.87     22.44 o 
  -5   8   3      935.60      959.54     26.10 o 
  -4   8   3     1481.77     1486.21     28.59 o 
  -3   8   3        2.91       13.28     15.55 o 
  -2   8   3      426.65      382.86     19.12 o 
  -1   8   3        4.97       26.70     13.59 o 
   0   8   3     6064.53     5895.67     42.48 o 
   1   8   3        3.08       16.69     12.94 o 
   2   8   3       15.48       22.88     12.42 o 
   3   8   3       11.07       78.01     17.75 o 
   4   8   3     4086.15     4050.93     39.91 o 
   5   8   3        0.02        0.00     20.34 o 
   6   8   3      256.87      257.86     26.72 o 
  -4   9   3        2.79        0.48     18.43 o 
  -3   9   3     5538.33     5589.14     51.39 o 
  -2   9   3        2.05        2.78     17.90 o 
  -1   9   3     3044.04     3124.95     50.74 o 
   0   9   3       10.20       42.34     18.41 o 
   1   9   3     4444.14     4436.51     45.34 o 
   2   9   3       15.19       18.75     17.32 o 
   3   9   3     6362.53     6406.00    125.48 o 
 -14   0   4     4246.71     4487.20     85.54 o 
 -13   0   4     1155.43     1188.73     52.30 o 
 -12   0   4    12597.67    12520.84    120.58 o 
 -11   0   4      286.47      267.81     32.25 o 
 -10   0   4    14305.56    13733.19     78.28 o 
  -9   0   4     2372.23     2280.82     50.89 o 
  -8   0   4     1820.98     1726.23     12.79 o 
  -7   0   4     4696.19     4459.52     61.71 o 
  -6   0   4    26339.83    26320.28    326.41 o 
  -5   0   4     4079.97     3744.54     81.04 o 
  -4   0   4    54490.90    54851.34    983.64 o 
  -3   0   4    20340.89    20592.25    134.81 o 
  -2   0   4    15413.62    15911.01     42.28 o 
  -1   0   4       98.48      109.26      5.85 o 
   0   0   4     1362.58     1549.01     11.20 o 
   1   0   4     3688.22     3540.25     19.20 o 
   2   0   4    11414.06    11396.88     81.39 o 
   3   0   4     6435.21     6436.77     69.70 o 
   4   0   4     5835.70     5259.15     83.84 o 
   5   0   4     1387.60     1406.29     49.53 o 
   6   0   4     6161.56     5410.44   1516.22 o 
   7   0   4      498.11      469.85     16.87 o 
   8   0   4     4554.57     4333.44     41.28 o 
   9   0   4      177.83      252.41     44.89 o 
  10   0   4    18678.15    19058.67    150.19 o 
  11   0   4      183.49      162.32     35.54 o 
  12   0   4    10832.67    11591.02    130.29 o 
  13   0   4      255.52      272.63     43.05 o 
 -14   1   4     3952.80     4256.38     59.86 o 
 -13   1   4       29.51       76.58     29.46 o 
 -12   1   4      157.81      179.21     28.88 o 
 -11   1   4     1149.80     1093.07     24.00 o 
 -10   1   4     9484.69     9360.85     52.21 o 
  -9   1   4      134.99      139.58      8.56 o 
  -8   1   4     1807.21     1584.99     35.91 o 
  -7   1   4      423.24      361.20     12.96 o 
  -6   1   4       15.73       22.55      4.64 o 
  -5   1   4     6909.64     6942.67     41.63 o 
  -4   1   4     9245.58     9587.99     26.18 o 
  -3   1   4    29240.51    31458.88     97.30 o 
  -2   1   4     1739.08     1673.80     10.93 o 
  -1   1   4     1796.20     1789.76     10.38 o 
   0   1   4    16630.12    17776.55     65.63 o 
   1   1   4      398.43      399.35      5.74 o 
   2   1   4     1171.06     1108.51      7.92 o 
   3   1   4     2037.05     2044.33     18.35 o 
   4   1   4     1528.49     1496.95     16.32 o 
   5   1   4     5146.01     5065.79     34.87 o 
   6   1   4      233.77      229.95     11.75 o 
   7   1   4    19258.82    19145.63    165.86 o 
   8   1   4      936.64      932.34     22.25 o 
   9   1   4        1.31       57.86     51.27 o 
  10   1   4      363.06      421.60     34.67 o 
  11   1   4     2452.09     2513.15     54.80 o 
  12   1   4      289.38      325.43     31.44 o 
 -13   2   4        8.29       21.09     25.35 o 
 -12   2   4     8202.24     8138.74     56.81 o 
 -11   2   4     3983.50     3938.65     56.06 o 
 -10   2   4     5278.07     5162.45     49.16 o 
  -9   2   4     1563.03     1506.04     16.14 o 
  -8   2   4     3139.05     3111.69     23.60 o 
  -7   2   4     3685.35     3461.17     21.46 o 
  -6   2   4    13114.89    12921.51     37.27 o 
  -5   2   4     1208.30     1153.15     13.83 o 
  -4   2   4     8794.12     7992.00    144.96 o 
  -3   2   4      133.30      149.41      4.53 o 
  -2   2   4     9046.93     9151.74     51.09 o 
  -1   2   4     4847.09     4823.81     14.53 o 
   0   2   4    38837.91    40639.83    234.86 o 
   1   2   4      463.57      425.14      6.93 o 
   2   2   4    64071.37    67347.48    196.70 o 
   3   2   4     4725.87     4645.56     18.35 o 
   4   2   4    13955.84    13663.36     39.65 o 
   5   2   4        9.87        6.58      3.37 o 
   6   2   4     4512.49     4350.02     64.00 o 
   7   2   4     3077.47     3085.40     36.10 o 
   8   2   4     8440.43     8556.62    123.37 o 
   9   2   4        0.24       18.44     12.03 o 
  10   2   4     3288.56     3372.39    135.19 o 
  11   2   4      841.25      857.08     19.83 o 
  12   2   4       69.37       55.34     29.02 o 
 -13   3   4      109.06      136.15     22.90 o 
 -12   3   4        5.56        8.29     17.99 o 
 -11   3   4      108.04      106.86     13.06 o 
 -10   3   4       53.54       66.04     10.74 o 
  -9   3   4       19.98       16.92      9.11 o 
  -8   3   4     1052.63     1035.39     13.56 o 
  -7   3   4      415.70      376.96      8.03 o 
  -6   3   4      828.94      788.47      9.53 o 
  -5   3   4      121.84      136.37      4.17 o 
  -4   3   4        0.65        6.44      3.98 o 
  -3   3   4        0.17       10.77      3.22 o 
  -2   3   4     2192.83     2312.10     21.50 o 
  -1   3   4     4045.73     4090.55     28.90 o 
   0   3   4     2518.67     2769.04     36.69 o 
   1   3   4       35.95       70.93     15.33 o 
   2   3   4       42.27       70.95      5.57 o 
   3   3   4      565.88      544.29     17.04 o 
   4   3   4      147.58      116.80      5.56 o 
   5   3   4     3671.15     3643.36     44.82 o 
   6   3   4        6.00        7.75      3.88 o 
   7   3   4       11.17       12.01      8.82 o 
   8   3   4        0.01       16.63     14.02 o 
   9   3   4      218.63      203.72     23.26 o 
  10   3   4       59.92       54.71     13.04 o 
  11   3   4        0.69        9.50     18.37 o 
  12   3   4      111.35      117.48     20.20 o 
 -12   4   4     1006.46     1020.79     25.79 o 
 -11   4   4       42.25       40.43     13.47 o 
 -10   4   4     2590.72     2500.31     27.55 o 
  -9   4   4        9.21        9.05     14.42 o 
  -8   4   4    12996.38    12868.51    124.82 o 
  -7   4   4        8.50       20.26      7.94 o 
  -6   4   4    13208.06    13004.49     71.41 o 
  -5   4   4     3755.37     3719.32     20.61 o 
  -4   4   4    11404.96    11315.70     27.85 o 
  -3   4   4     1165.99     1142.06     10.06 o 
  -2   4   4     8678.39     8742.76     32.64 o 
  -1   4   4     3009.87     3049.38     23.01 o 
   0   4   4    22047.26    22942.50     98.77 o 
   1   4   4      320.14      333.40      6.42 o 
   2   4   4     6149.71     6156.39     31.12 o 
   3   4   4       33.21       41.95      5.35 o 
   4   4   4     3489.26     3514.21     17.49 o 
   5   4   4     3764.18     3689.08     22.63 o 
   6   4   4     8617.24     8462.63     42.43 o 
   7   4   4      881.04      881.95     19.93 o 
   8   4   4    23385.23    23243.52    157.50 o 
   9   4   4     3575.14     3637.04     72.97 o 
  10   4   4     8228.62     8521.25    112.47 o 
  11   4   4      262.88      266.83     27.98 o 
 -11   5   4      634.19      590.77     23.12 o 
 -10   5   4     3459.97     3479.33     89.13 o 
  -9   5   4        9.96       18.85     15.49 o 
  -8   5   4      304.16      308.23     32.83 o 
  -7   5   4      192.93      191.27     15.00 o 
  -6   5   4     4731.96     4626.34     71.40 o 
  -5   5   4     3774.87     3705.10     20.71 o 
  -4   5   4     3394.88     3445.77     21.43 o 
  -3   5   4      161.26      173.10      7.31 o 
  -2   5   4     9971.40    10006.07     44.83 o 
  -1   5   4     7098.64     7121.65     23.56 o 
   0   5   4      797.71      934.76     22.25 o 
   1   5   4      575.83      590.51      7.43 o 
   2   5   4     1349.77     1387.47     12.79 o 
   3   5   4     4469.15     4346.11     22.58 o 
   4   5   4      414.53      398.88     10.01 o 
   5   5   4        5.07       13.57      8.97 o 
   6   5   4      609.39      563.95     22.85 o 
   7   5   4     1635.11     1573.76     23.61 o 
   8   5   4     2299.31     2231.91     30.52 o 
   9   5   4      275.33      309.60     17.10 o 
  10   5   4        3.17       13.55     18.70 o 
 -10   6   4     7092.43     7222.67     54.85 o 
  -9   6   4      167.76      133.22     17.37 o 
  -8   6   4     2754.08     2778.26     36.48 o 
  -7   6   4     2667.72     2655.18     67.13 o 
  -6   6   4     3220.85     3426.31    267.24 o 
  -5   6   4        0.68        5.97     10.41 o 
  -4   6   4    10896.06    10858.28    137.51 o 
  -3   6   4      486.93      463.24     10.79 o 
  -2   6   4     3245.58     3161.53     21.04 o 
  -1   6   4      179.25      175.56     10.48 o 
   0   6   4     4653.40     4724.15     33.71 o 
   1   6   4       29.23       68.49     10.62 o 
   2   6   4    11265.58    11201.35    100.23 o 
   3   6   4     4191.05     4141.10     28.87 o 
   4   6   4    13747.83    13842.48    108.73 o 
   5   6   4      765.84      766.43     26.66 o 
   6   6   4     3105.31     2909.92     38.53 o 
   7   6   4      814.80      851.94     24.75 o 
   8   6   4     1755.71     1667.23     29.38 o 
   9   6   4      224.93      242.60     23.76 o 
  -9   7   4     2317.32     2265.78     42.19 o 
  -8   7   4      564.22      531.51     26.41 o 
  -7   7   4       25.04       52.64     33.40 o 
  -6   7   4       14.28        7.41     20.36 o 
  -5   7   4      589.48      552.15     29.87 o 
  -4   7   4     2395.79     2409.96     37.53 o 
  -3   7   4      701.39      740.11     21.41 o 
  -2   7   4      223.44      182.94     15.83 o 
  -1   7   4     1692.50     1666.34     23.38 o 
   0   7   4      215.39      255.71     22.04 o 
   1   7   4     3793.70     3760.48     81.56 o 
   2   7   4      119.72      111.92     14.31 o 
   3   7   4     1145.31     1061.88     21.94 o 
   4   7   4      680.44      694.20     17.19 o 
   5   7   4        0.76        4.18     16.53 o 
   6   7   4     3712.62     3485.59     62.44 o 
   7   7   4      873.50      883.55     39.85 o 
   8   7   4      187.96      233.89     56.84 o 
  -7   8   4      685.21      687.67     54.23 o 
  -6   8   4    12256.60    12486.30    163.93 o 
  -5   8   4       12.32       21.68     19.07 o 
  -4   8   4    13494.98    13737.29    127.03 o 
  -3   8   4     2237.53     2240.51     32.41 o 
  -2   8   4     3485.33     3630.96     50.30 o 
  -1   8   4      337.14      345.62     16.77 o 
   0   8   4     4691.51     4628.75     51.47 o 
   1   8   4     5438.60     5527.76     74.89 o 
   2   8   4    10327.13    10163.11    104.09 o 
   3   8   4      128.01      109.94     13.67 o 
   4   8   4     2988.98     3016.30     35.92 o 
   5   8   4      890.31      890.96     35.52 o 
   6   8   4     1175.08     1204.04     31.95 o 
  -3   9   4       28.44       30.95     18.33 o 
  -2   9   4       24.67       30.81     18.06 o 
  -1   9   4       21.25       38.88     17.45 o 
   0   9   4        2.45        4.73     14.83 o 
   1   9   4       19.73       13.76     14.51 o 
   2   9   4       83.91       88.94     18.68 o 
 -13   1   5     1989.08     2087.50     42.04 o 
 -12   1   5       25.76       32.55     20.02 o 
 -11   1   5    15450.07    14523.44    168.98 o 
 -10   1   5        0.11       37.34     18.81 o 
  -9   1   5     5533.70     5399.84     28.13 o 
  -8   1   5       79.46       77.61      5.48 o 
  -7   1   5      533.50      536.22      7.45 o 
  -6   1   5      695.82      656.73      7.15 o 
  -5   1   5    17173.39    17053.88     97.48 o 
  -4   1   5      207.62      221.80      6.71 o 
  -3   1   5    56730.61    59411.31    128.89 o 
  -2   1   5       58.32       73.79      3.65 o 
  -1   1   5     3229.82     3223.39     25.08 o 
   0   1   5     1042.25     1106.76      5.71 o 
   1   1   5     6889.16     6856.60     23.57 o 
   2   1   5       80.74       74.22      4.85 o 
   3   1   5    46161.66    46668.85    214.25 o 
   4   1   5     1515.30     1514.15    127.98 o 
   5   1   5    24925.63    24366.46    151.29 o 
   6   1   5      553.48      537.48     42.18 o 
   7   1   5      329.24      326.50     15.43 o 
   8   1   5       33.65       34.31     18.25 o 
   9   1   5    10856.62    11982.78    433.00 o 
  10   1   5       42.87       63.08     19.76 o 
  11   1   5    17528.15    17905.26    311.58 o 
  12   1   5      119.47       98.96     20.43 o 
 -13   2   5      263.59      241.16     45.03 o 
 -12   2   5        5.17       11.58     20.88 o 
 -11   2   5     3832.95     3710.69     45.85 o 
 -10   2   5      222.37      204.67     14.98 o 
  -9   2   5     1063.52      999.74     13.58 o 
  -8   2   5        1.27        8.14      6.43 o 
  -7   2   5     5664.79     5534.45     45.18 o 
  -6   2   5      321.25      298.43      6.43 o 
  -5   2   5      271.85      275.51      4.91 o 
  -4   2   5     4295.89     4266.99     51.07 o 
  -3   2   5     3228.51     3153.42     37.07 o 
  -2   2   5      208.82      211.26      5.33 o 
  -1   2   5     1569.51     1563.93      8.50 o 
   0   2   5     2777.73     2942.85     12.50 o 
   1   2   5     5241.15     5157.25     25.49 o 
   2   2   5      287.02      318.62      7.39 o 
   3   2   5     1870.02     1964.80     16.43 o 
   4   2   5       31.02       22.34      4.81 o 
   5   2   5       74.08       76.40      7.26 o 
   6   2   5     1737.73     1691.70     21.38 o 
   7   2   5      547.50      542.45     21.21 o 
   8   2   5        1.92       19.15     14.67 o 
   9   2   5      699.11      758.36     34.59 o 
  10   2   5      904.01      812.64     36.89 o 
  11   2   5      930.04      916.55     25.25 o 
  12   2   5      295.28      267.11     21.16 o 
 -13   3   5      785.72      811.47     37.39 o 
 -12   3   5       46.41       69.39     16.76 o 
 -11   3   5     4707.59     4625.52     57.58 o 
 -10   3   5     1166.90     1182.52     34.90 o 
  -9   3   5    17323.33    16879.62    214.19 o 
  -8   3   5      861.79      837.49     12.15 o 
  -7   3   5     9254.85     9202.34     55.26 o 
  -6   3   5     3053.79     2872.32     44.04 o 
  -5   3   5     6948.03     6746.93     57.45 o 
  -4   3   5        5.81       18.42      3.48 o 
  -3   3   5    21046.47    20862.98    153.66 o 
  -2   3   5      237.28      242.23      5.47 o 
  -1   3   5    25037.00    25508.75    165.70 o 
   0   3   5      455.33      573.70     36.48 o 
   1   3   5     8974.11     8539.59     53.64 o 
   2   3   5      450.92      461.71      7.70 o 
   3   3   5     7785.16     7385.77     22.71 o 
   4   3   5     2755.09     2724.29     14.62 o 
   5   3   5     4336.28     4379.69     30.85 o 
   6   3   5       32.03       47.19      9.28 o 
   7   3   5     5479.79     5431.98     88.31 o 
   8   3   5        1.62        0.00     13.80 o 
   9   3   5     3022.07     2930.76     71.20 o 
  10   3   5     1361.74     1442.25     44.68 o 
  11   3   5      642.64      601.06     49.13 o 
 -12   4   5      584.20      588.43     19.14 o 
 -11   4   5     3101.83     3070.22     53.13 o 
 -10   4   5     1012.80      995.09     19.76 o 
  -9   4   5     1838.66     1729.14     31.33 o 
  -8   4   5      447.02      438.22     11.34 o 
  -7   4   5      270.66      269.71     12.34 o 
  -6   4   5      741.60      729.49     13.01 o 
  -5   4   5      238.54      245.69      6.77 o 
  -4   4   5     3632.65     3617.57     33.10 o 
  -3   4   5     2974.66     2940.07     23.78 o 
  -2   4   5      304.20      329.95      6.66 o 
  -1   4   5     3030.39     3195.95     16.36 o 
   0   4   5     3758.45     3830.47     20.41 o 
   1   4   5     3235.51     3305.81     22.94 o 
   2   4   5      330.83      306.21     10.22 o 
   3   4   5        4.28       20.00      6.15 o 
   4   4   5     1583.33     1600.26     25.52 o 
   5   4   5        1.94       11.01      7.15 o 
   6   4   5     4355.65     4260.25     32.44 o 
   7   4   5     1577.75     1582.19     29.82 o 
   8   4   5       11.73       11.00     13.31 o 
   9   4   5      237.38      233.06     15.26 o 
  10   4   5     1360.27     1358.46     29.93 o 
  11   4   5      155.30      160.67     26.39 o 
 -11   5   5     7330.31     7261.69     55.17 o 
 -10   5   5      264.64      261.49     18.80 o 
  -9   5   5    12739.44    12916.25    149.94 o 
  -8   5   5      186.85      177.36     18.04 o 
  -7   5   5      493.45      517.63     18.27 o 
  -6   5   5     2364.04     2426.30     26.65 o 
  -5   5   5     3424.77     3433.86     22.49 o 
  -4   5   5     2428.78     2395.46     25.82 o 
  -3   5   5    12197.55    12282.86     94.27 o 
  -2   5   5       22.12       26.62      6.12 o 
  -1   5   5     2954.24     3072.66     24.96 o 
   0   5   5      598.40      620.57     10.44 o 
   1   5   5        3.40       24.75      5.16 o 
   2   5   5      393.76      345.26      8.21 o 
   3   5   5    13815.55    13604.38     60.79 o 
   4   5   5      156.45      170.82     10.03 o 
   5   5   5    17843.51    17451.97    245.51 o 
   6   5   5     1009.04      982.18     19.69 o 
   7   5   5     4885.01     4714.76     36.90 o 
   8   5   5      251.74      214.60     31.87 o 
   9   5   5     5573.93     5837.71    188.54 o 
  10   5   5      401.50      388.07     21.64 o 
 -10   6   5      571.82      519.68     22.42 o 
  -9   6   5        4.53        0.00     17.50 o 
  -8   6   5      162.64      157.81     16.66 o 
  -7   6   5     2771.88     2808.98     96.45 o 
  -6   6   5      239.21      274.17     29.42 o 
  -5   6   5     1972.19     2007.37     30.05 o 
  -4   6   5      365.11      366.77     12.13 o 
  -3   6   5     1295.21     1443.90     24.18 o 
  -2   6   5      469.79      449.93     11.18 o 
  -1   6   5     2526.69     2493.07     19.05 o 
   0   6   5      275.86      339.28     11.88 o 
   1   6   5      779.95      783.71     22.91 o 
   2   6   5      943.93      942.86     24.21 o 
   3   6   5       78.83       92.54     13.04 o 
   4   6   5     1316.35     1215.66     34.72 o 
   5   6   5     2917.95     2845.96     35.12 o 
   6   6   5      506.51      513.55     27.84 o 
   7   6   5       67.03       38.08     22.83 o 
   8   6   5      359.51      359.54     23.78 o 
   9   6   5      967.59      995.11     70.23 o 
  -9   7   5     1473.55     1521.73     72.08 o 
  -8   7   5       69.56       64.76     22.72 o 
  -7   7   5      675.35      671.23     78.91 o 
  -6   7   5      608.22      622.08     60.65 o 
  -5   7   5    14100.82    14333.36     80.09 o 
  -4   7   5      578.74      588.61     34.02 o 
  -3   7   5    16759.01    16825.96     63.56 o 
  -2   7   5      308.39      319.54     17.45 o 
  -1   7   5     3439.81     3382.73     49.57 o 
   0   7   5       67.99       91.10     15.22 o 
   1   7   5     7658.78     7644.36    154.13 o 
   2   7   5       37.50       28.63     13.11 o 
   3   7   5    23020.55    22940.25    163.11 o 
   4   7   5        3.45        9.18     11.45 o 
   5   7   5     4023.82     3841.89    110.88 o 
   6   7   5       17.90       19.48     18.56 o 
   7   7   5       60.61       65.41     26.37 o 
  -7   8   5     1975.17     2005.08     42.05 o 
  -6   8   5      253.71      276.96     20.40 o 
  -5   8   5      145.18      183.58     24.74 o 
  -4   8   5       46.53       75.52     16.72 o 
  -3   8   5     2876.52     2964.24     31.84 o 
  -2   8   5       70.58       78.10     14.67 o 
  -1   8   5       15.97        7.62     13.68 o 
   0   8   5      184.39      174.79     14.70 o 
   1   8   5       64.20       76.12     13.79 o 
   2   8   5      276.33      282.57     15.54 o 
   3   8   5       53.96       91.61     15.00 o 
   4   8   5      793.73      748.90     28.97 o 
   5   8   5       74.00       77.28     19.49 o 
  -2   9   5        6.35        0.00     16.35 o 
  -1   9   5     3342.03     3451.50     50.16 o 
   0   9   5      425.57      455.31     26.94 o 
   1   9   5     2707.33     2742.45     31.62 o 
 -13   0   6      837.93      897.59     46.09 o 
 -12   0   6     5788.76     5486.15     83.44 o 
 -11   0   6      795.43      801.54     25.77 o 
 -10   0   6     5466.23     5447.90     48.48 o 
  -9   0   6     1642.46     1526.63     27.76 o 
  -8   0   6     1543.96     1574.13     84.81 o 
  -7   0   6    11630.27    11579.25    171.13 o 
  -6   0   6     7626.66     6907.82    202.50 o 
  -5   0   6     4343.25     4341.10     67.37 o 
  -4   0   6    20822.30    20762.77    108.89 o 
  -3   0   6     3670.32     4048.73     17.28 o 
  -2   0   6      563.85      534.80     30.29 o 
  -1   0   6     1982.38     2021.84     23.54 o 
   0   0   6     3773.53     4166.38     36.69 o 
   1   0   6      343.70      343.65     10.16 o 
   2   0   6    17198.48    16730.18    112.41 o 
   3   0   6     1186.37     1169.43     23.17 o 
   4   0   6    59291.39    59970.48    344.67 o 
   5   0   6       39.32       17.50      9.56 o 
   6   0   6    10324.96    10300.97     60.79 o 
   7   0   6      413.71      304.28    125.03 o 
   8   0   6     5341.42     4862.26    207.19 o 
   9   0   6      169.60      390.56     93.03 o 
  10   0   6    26655.04    30718.73    211.34 o 
  11   0   6      380.58      406.77     44.07 o 
  12   0   6     6507.03     6873.72    105.61 o 
 -13   1   6      179.32      177.21     23.48 o 
 -12   1   6     4082.93     4015.85     51.28 o 
 -11   1   6       25.36       36.90     12.22 o 
 -10   1   6     5844.27     5756.55     35.37 o 
  -9   1   6      237.41      240.44     14.09 o 
  -8   1   6     1904.09     1825.29     16.91 o 
  -7   1   6       69.77       78.66      5.23 o 
  -6   1   6     1016.09      995.43      7.60 o 
  -5   1   6      397.40      405.96      5.57 o 
  -4   1   6       76.50       95.06      5.70 o 
  -3   1   6      115.65      130.88      4.52 o 
  -2   1   6     1192.91     1085.74     10.29 o 
  -1   1   6      840.80      858.22     10.07 o 
   0   1   6     9513.67     9172.89    100.16 o 
   1   1   6      605.12      552.00     12.80 o 
   2   1   6       14.18       24.49      4.75 o 
   3   1   6     3547.99     3442.68     27.82 o 
   4   1   6     1211.61     1158.94     11.46 o 
   5   1   6     2642.31     2546.04     29.01 o 
   6   1   6      195.47      187.40      8.21 o 
   7   1   6        0.32       96.67    146.62 o 
   8   1   6     1197.46     1266.45    121.26 o 
   9   1   6     1770.86     2181.93     86.12 o 
  10   1   6        0.00        4.35     18.77 o 
  11   1   6      888.26      902.63     51.73 o 
  12   1   6      150.24      138.26     21.31 o 
 -13   2   6      716.94      700.66     30.90 o 
 -12   2   6     4003.59     3928.55     49.69 o 
 -11   2   6     1007.68     1038.27     20.04 o 
 -10   2   6     6572.54     6465.45     64.35 o 
  -9   2   6       71.69       78.74      8.64 o 
  -8   2   6    10913.73    10825.17     96.68 o 
  -7   2   6    12194.33    12201.43    105.58 o 
  -6   2   6     9679.31     9482.35     70.66 o 
  -5   2   6     6449.12     6393.06     60.21 o 
  -4   2   6    12570.17    12408.54     85.43 o 
  -3   2   6     7092.11     7046.46     33.07 o 
  -2   2   6    28377.76    29206.89    101.23 o 
  -1   2   6      182.73      202.24      5.90 o 
   0   2   6    34051.66    34963.21    125.42 o 
   1   2   6     2398.95     2329.09     10.83 o 
   2   2   6    11874.42    11467.34     40.97 o 
   3   2   6     4060.67     3832.30     22.39 o 
   4   2   6     2053.54     1906.84     12.30 o 
   5   2   6     4217.30     4118.76     35.81 o 
   6   2   6     3534.57     3505.99     24.74 o 
   7   2   6     3991.08     3793.94     52.51 o 
   8   2   6     3106.36     3018.56     35.33 o 
   9   2   6       85.84       74.72     15.90 o 
  10   2   6     1483.83     1411.77     65.09 o 
  11   2   6     2816.58     2911.17     93.81 o 
 -13   3   6      198.28      220.91     21.74 o 
 -12   3   6      278.34      283.28     17.09 o 
 -11   3   6       46.84       32.56     13.25 o 
 -10   3   6       20.23       22.08     16.18 o 
  -9   3   6     1758.00     1650.39     33.51 o 
  -8   3   6     1296.08     1280.46     17.16 o 
  -7   3   6      277.95      258.64     12.02 o 
  -6   3   6      117.63      113.52      6.67 o 
  -5   3   6     2200.21     1910.87     83.71 o 
  -4   3   6     3040.70     2895.15     30.60 o 
  -3   3   6      837.43      829.79      8.09 o 
  -2   3   6     6275.89     6215.72     28.35 o 
  -1   3   6      909.62      905.60     12.96 o 
   0   3   6      610.61      575.64      9.64 o 
   1   3   6      604.18      579.91      7.28 o 
   2   3   6      516.07      486.44      7.09 o 
   3   3   6      467.23      421.69      8.90 o 
   4   3   6      474.75      500.42      9.71 o 
   5   3   6     1120.49     1227.85     48.75 o 
   6   3   6        4.14        3.49     12.12 o 
   7   3   6       18.81       38.01     32.30 o 
   8   3   6      429.97      417.51     18.79 o 
   9   3   6     1624.77     1714.10     52.65 o 
  10   3   6       98.17      100.36     15.34 o 
  11   3   6      932.61      975.65     24.64 o 
 -12   4   6      811.13      790.06     24.76 o 
 -11   4   6     1644.59     1702.60     26.19 o 
 -10   4   6     9935.15     9718.83    113.64 o 
  -9   4   6     4206.44     4115.44     46.26 o 
  -8   4   6    18635.28    18457.12     69.41 o 
  -7   4   6     3179.91     3087.69     45.68 o 
  -6   4   6     7205.54     7124.98     76.25 o 
  -5   4   6      396.59      386.51      7.32 o 
  -4   4   6     4541.57     4513.50     30.34 o 
  -3   4   6     2331.91     2274.09     19.71 o 
  -2   4   6    18061.62    18151.24     98.15 o 
  -1   4   6      626.26      717.86     11.62 o 
   0   4   6    17065.66    17222.31     70.93 o 
   1   4   6    13748.25    13600.94     95.08 o 
   2   4   6     3094.92     3158.94     36.70 o 
   3   4   6      462.39      460.59      8.75 o 
   4   4   6     5031.00     5046.82    105.75 o 
   5   4   6     2014.32     2074.07     79.45 o 
   6   4   6    19852.70    19645.22     80.64 o 
   7   4   6      145.35      168.12     16.13 o 
   8   4   6    11758.15    11396.11     99.62 o 
   9   4   6        6.08       27.79     14.10 o 
  10   4   6      966.20      918.78     51.20 o 
 -11   5   6      751.26      745.45     24.68 o 
 -10   5   6      244.34      223.98     20.15 o 
  -9   5   6     1130.75     1105.68     24.83 o 
  -8   5   6      889.11      855.23     44.35 o 
  -7   5   6       14.62       28.45     18.35 o 
  -6   5   6      424.61      425.13     17.71 o 
  -5   5   6      422.15      394.84     22.53 o 
  -4   5   6     3669.82     3645.00     39.28 o 
  -3   5   6     1204.21     1184.36     20.03 o 
  -2   5   6     3006.99     2903.12     25.36 o 
  -1   5   6      528.81      543.41     17.74 o 
   0   5   6     1523.33     1497.76     14.10 o 
   1   5   6      932.49      882.41     14.44 o 
   2   5   6     3822.73     3829.60     56.55 o 
   3   5   6      592.25      606.79     11.72 o 
   4   5   6        7.83        8.28     11.66 o 
   5   5   6       57.26       56.32     12.61 o 
   6   5   6      222.28      186.26     15.07 o 
   7   5   6       27.83       16.17     13.88 o 
   8   5   6      978.26      987.98     21.76 o 
   9   5   6        1.46       29.81     31.56 o 
  10   5   6       23.75       41.31     20.58 o 
 -10   6   6     3835.43     3915.15     88.54 o 
  -9   6   6      111.57       96.60     19.15 o 
  -8   6   6      236.88      246.47     22.77 o 
  -7   6   6        9.55        0.00     19.83 o 
  -6   6   6     1529.77     1582.27     28.24 o 
  -5   6   6       46.71       84.81     16.91 o 
  -4   6   6     8789.70     8877.13     66.13 o 
  -3   6   6      145.26      149.11      9.10 o 
  -2   6   6     6600.97     6725.44     34.39 o 
  -1   6   6     1136.38     1207.79     15.61 o 
   0   6   6     3588.20     3785.42     34.73 o 
   1   6   6      188.15      188.67     17.92 o 
   2   6   6    13960.66    13822.75    115.70 o 
   3   6   6        7.92       19.72     11.93 o 
   4   6   6    18311.99    17977.37    145.60 o 
   5   6   6     1479.08     1444.86     25.02 o 
   6   6   6     1364.27     1310.10     29.10 o 
   7   6   6      799.40      748.06    375.30 o 
   8   6   6      687.28      600.20    131.50 o 
  -8   7   6     1253.79     1291.57     48.50 o 
  -7   7   6      144.31      164.51     27.01 o 
  -6   7   6       65.39       78.00     17.90 o 
  -5   7   6      119.06      126.50     14.06 o 
  -4   7   6     2375.60     2325.62     31.83 o 
  -3   7   6      978.39      958.05     31.45 o 
  -2   7   6     1488.74     1507.00     30.66 o 
  -1   7   6      916.00      921.82     19.64 o 
   0   7   6      648.73      633.35     17.66 o 
   1   7   6       48.05       47.15     13.67 o 
   2   7   6       75.48       87.81     13.04 o 
   3   7   6      153.43      190.64     13.00 o 
   4   7   6      103.44      118.69     12.09 o 
   5   7   6       49.84       65.41     14.60 o 
   6   7   6     1074.84     1043.81     28.96 o 
   7   7   6      124.03      119.78     27.35 o 
  -6   8   6    14093.63    14415.94    123.61 o 
  -5   8   6      129.07      145.88     16.52 o 
  -4   8   6     7881.27     8040.00    116.55 o 
  -3   8   6      234.11      241.87     18.01 o 
  -2   8   6     1287.08     1279.51     23.58 o 
  -1   8   6      691.88      682.58     19.21 o 
   0   8   6     2020.22     1968.25     28.36 o 
   1   8   6     1391.95     1348.43     26.08 o 
   2   8   6     4013.03     3985.61     40.63 o 
   3   8   6     1420.77     1429.61     23.05 o 
   4   8   6     1459.31     1469.92     33.10 o 
   5   8   6     3286.30     3247.72    125.45 o 
 -13   1   7      567.04      552.23     29.26 o 
 -12   1   7      708.78      687.22     51.10 o 
 -11   1   7     6520.35     6416.81     45.11 o 
 -10   1   7      894.32      944.69     31.02 o 
  -9   1   7    14561.57    14521.69    215.22 o 
  -8   1   7     3084.89     2998.09     17.54 o 
  -7   1   7     5098.86     4982.38     41.24 o 
  -6   1   7      307.60      324.58      6.05 o 
  -5   1   7     5418.04     5275.37     17.20 o 
  -4   1   7     3709.49     3551.04     17.75 o 
  -3   1   7    36720.67    37223.61     92.85 o 
  -2   1   7     1846.53     1843.30     12.97 o 
  -1   1   7    10291.38     9586.64     91.05 o 
   0   1   7     3272.91     3068.83     42.76 o 
   1   1   7     3639.73     3137.24    107.84 o 
   2   1   7      506.09      483.63      6.50 o 
   3   1   7    24468.11    24001.71    106.35 o 
   4   1   7     1334.77     1304.36     12.34 o 
   5   1   7    22645.25    22375.35    105.76 o 
   6   1   7      202.81      210.94     86.47 o 
   7   1   7      524.27      626.04     63.49 o 
   8   1   7      381.32      390.42     62.78 o 
   9   1   7     4171.96     4013.56    208.70 o 
  10   1   7      313.32      348.34     35.54 o 
  11   1   7     9107.81     9220.42    335.66 o 
 -13   2   7       62.16       71.67     23.74 o 
 -12   2   7       88.95       70.50     19.07 o 
 -11   2   7      562.81      569.21     16.65 o 
 -10   2   7       56.07       98.55     20.37 o 
  -9   2   7     1228.93     1235.20     17.59 o 
  -8   2   7      340.59      346.55      9.57 o 
  -7   2   7      666.06      646.00      9.15 o 
  -6   2   7     1604.30     1494.75     16.44 o 
  -5   2   7       88.04       83.58      6.63 o 
  -4   2   7     3126.26     3094.58     19.71 o 
  -3   2   7        4.27       10.12      3.65 o 
  -2   2   7       37.54       65.30      9.07 o 
  -1   2   7     2163.86     2093.78     12.50 o 
   0   2   7     2771.93     2823.53     18.07 o 
   1   2   7        3.75       13.85      3.93 o 
   2   2   7     1152.66     1110.85     12.91 o 
   3   2   7      874.07      849.98      9.25 o 
   4   2   7        8.78       12.19      5.92 o 
   5   2   7     2131.02     2008.33    392.81 o 
   6   2   7     2227.61     2157.42     46.78 o 
   7   2   7        9.44        1.33     13.75 o 
   8   2   7     2589.64     2413.05    106.21 o 
   9   2   7      392.17      396.24     31.84 o 
  10   2   7       37.98       24.08     23.39 o 
  11   2   7      449.54      473.84     25.30 o 
 -12   3   7       11.34        6.74     14.64 o 
 -11   3   7     3139.70     3101.16     31.04 o 
 -10   3   7     1159.62     1145.65     21.22 o 
  -9   3   7    14886.86    14786.54     58.46 o 
  -8   3   7     2040.73     1988.35     25.43 o 
  -7   3   7     8522.48     8550.39     41.59 o 
  -6   3   7     4348.29     4363.52     35.91 o 
  -5   3   7     2187.04     2100.74     26.61 o 
  -4   3   7     2645.13     2523.42     19.23 o 
  -3   3   7    12497.25    12393.11     58.74 o 
  -2   3   7     6382.69     6383.23     37.76 o 
  -1   3   7    26913.44    27317.80     74.71 o 
   0   3   7     2426.82     2386.99     20.61 o 
   1   3   7     3144.71     3079.02     19.38 o 
   2   3   7       49.17       45.50      5.29 o 
   3   3   7      275.61      317.42      7.83 o 
   4   3   7     6455.98     6480.79     37.37 o 
   5   3   7    10694.35    10487.73     39.81 o 
   6   3   7        1.95       10.07     15.33 o 
   7   3   7    10782.75    10323.03     61.87 o 
   8   3   7     2299.85     2319.33     33.93 o 
   9   3   7      615.46      541.32     29.10 o 
  10   3   7      230.53      180.12     19.34 o 
 -12   4   7      185.79      224.89     20.66 o 
 -11   4   7      322.24      356.71     43.54 o 
 -10   4   7       99.77      122.91     16.39 o 
  -9   4   7      422.17      414.79     19.95 o 
  -8   4   7      725.27      671.62     12.23 o 
  -7   4   7      526.47      495.78     12.54 o 
  -6   4   7      115.53      129.76     11.88 o 
  -5   4   7      194.73      186.30      7.50 o 
  -4   4   7      485.27      504.51      8.14 o 
  -3   4   7     4024.63     3858.04     39.36 o 
  -2   4   7     1466.72     1500.87     12.81 o 
  -1   4   7      846.12      803.71     10.74 o 
   0   4   7      706.04      679.31     10.24 o 
   1   4   7       50.40       86.62      8.96 o 
   2   4   7        1.34        8.88      6.30 o 
   3   4   7      141.34      217.20     10.41 o 
   4   4   7       40.30       41.65      9.81 o 
   5   4   7       69.17       60.88     15.55 o 
   6   4   7      470.98      510.61     23.36 o 
   7   4   7      517.64      489.75     34.65 o 
   8   4   7     2023.97     2022.63     29.07 o 
   9   4   7      293.92      307.27     19.77 o 
  10   4   7     1290.58     1325.23     32.96 o 
 -11   5   7     3131.46     3118.96     41.47 o 
 -10   5   7      534.98      520.46     23.07 o 
  -9   5   7     7051.47     7105.06     74.23 o 
  -8   5   7     1715.84     1760.90     55.19 o 
  -7   5   7      483.03      460.64     20.07 o 
  -6   5   7     1059.94     1088.75     30.03 o 
  -5   5   7     2174.23     2250.77     28.04 o 
  -4   5   7      537.60      522.68     18.66 o 
  -3   5   7    14618.15    14586.09    168.52 o 
  -2   5   7        3.19       22.19      7.18 o 
  -1   5   7     9513.23     9587.77     81.37 o 
   0   5   7        8.35      105.34     12.57 o 
   1   5   7     1513.45     1581.32     30.81 o 
   2   5   7     1295.48     1263.18     20.68 o 
   3   5   7    20474.23    20242.07    159.26 o 
   4   5   7     1792.32     1787.41     48.25 o 
   5   5   7    19190.84    19210.92    197.45 o 
   6   5   7      378.66      355.26     17.38 o 
   7   5   7     3626.59     3483.83     54.95 o 
   8   5   7      100.80      117.89     16.74 o 
   9   5   7     2663.38     2531.93     61.92 o 
 -10   6   7      809.09      815.52     32.85 o 
  -9   6   7       10.33       25.50     21.57 o 
  -8   6   7      488.38      508.51     40.27 o 
  -7   6   7      564.52      576.29     21.26 o 
  -6   6   7     1355.31     1318.01     26.06 o 
  -5   6   7      180.92      196.77     18.07 o 
  -4   6   7       34.01       27.36     12.39 o 
  -3   6   7     2275.66     2285.09     25.70 o 
  -2   6   7     3284.85     3164.74     30.71 o 
  -1   6   7     1233.74     1162.92     38.81 o 
   0   6   7     1276.47     1172.44     23.71 o 
   1   6   7      200.65      228.59     23.69 o 
   2   6   7        5.95       29.24     12.21 o 
   3   6   7      292.78      291.90     13.23 o 
   4   6   7      276.47      286.06     24.32 o 
   5   6   7      658.82      634.76     18.09 o 
   6   6   7        0.52        8.27     15.45 o 
   7   6   7       11.03       16.71     17.36 o 
   8   6   7      700.26      593.33    350.39 o 
  -8   7   7        1.60        1.01     23.47 o 
  -7   7   7     3885.39     3897.17     52.55 o 
  -6   7   7       63.88      100.44     21.36 o 
  -5   7   7     5648.31     5562.11     40.38 o 
  -4   7   7     1772.21     1772.53     27.38 o 
  -3   7   7    11199.37    11095.75     52.82 o 
  -2   7   7       26.48       42.88     12.88 o 
  -1   7   7     5022.02     5051.80     56.98 o 
   0   7   7     3138.92     3163.16     28.94 o 
   1   7   7     1549.77     1506.08     28.80 o 
   2   7   7      606.55      601.36     16.28 o 
   3   7   7     5497.02     5520.80     44.47 o 
   4   7   7      686.86      707.01     19.95 o 
   5   7   7     2633.01     2592.36     45.94 o 
   6   7   7       14.46       20.68     18.33 o 
  -5   8   7      780.43      770.17     21.58 o 
  -4   8   7     1733.37     1757.69     31.34 o 
  -3   8   7      576.28      596.45     19.48 o 
  -2   8   7      551.36      565.86     19.34 o 
  -1   8   7       49.31       72.32     18.73 o 
   0   8   7     1634.48     1699.52     25.62 o 
   1   8   7      578.52      593.37     18.44 o 
   2   8   7       62.65       71.70     14.22 o 
   3   8   7      122.37      131.89     14.24 o 
   4   8   7      251.07      254.13     26.56 o 
 -13   0   8      259.56      253.13     36.42 o 
 -12   0   8      903.32      876.60     40.47 o 
 -11   0   8      860.72      839.16     26.28 o 
 -10   0   8     6746.62     6741.45    151.43 o 
  -9   0   8     6973.71     7061.02    223.84 o 
  -8   0   8    15028.65    14851.62    117.31 o 
  -7   0   8    10131.57    10234.79    168.64 o 
  -6   0   8     3156.66     3038.83     98.05 o 
  -5   0   8    10390.27     9945.23    135.64 o 
  -4   0   8     9326.26     9089.21    110.82 o 
  -3   0   8    19999.45    20239.38    115.51 o 
  -2   0   8    10610.07    10339.47     32.80 o 
  -1   0   8     1189.13     1193.75     13.12 o 
   0   0   8    22153.54    21954.17     69.59 o 
   1   0   8       48.89       55.74      7.94 o 
   2   0   8    24560.43    24707.02    172.50 o 
   3   0   8     5358.00     5265.01     51.62 o 
   4   0   8    25967.95    25869.09     77.09 o 
   5   0   8      277.25      270.48     26.68 o 
   6   0   8     5105.24     4988.00   2480.32 o 
   7   0   8     1929.46     1798.11    816.70 o 
   8   0   8     4653.86     4470.34   1610.12 o 
   9   0   8       91.11       67.67     78.52 o 
  10   0   8     2541.28     2454.16    127.19 o 
  11   0   8      134.68      147.87     28.69 o 
 -13   1   8       63.99       45.42     23.76 o 
 -12   1   8      501.83      476.54     32.35 o 
 -11   1   8      386.93      382.54     23.57 o 
 -10   1   8     1264.84     1247.43     31.17 o 
  -9   1   8       96.10      129.89     14.85 o 
  -8   1   8      831.98      812.95     17.94 o 
  -7   1   8       13.84       30.29      7.01 o 
  -6   1   8      457.27      446.95      8.57 o 
  -5   1   8     1241.96     1203.60     21.67 o 
  -4   1   8     4306.68     4163.47     19.07 o 
  -3   1   8     2182.84     2167.08     18.81 o 
  -2   1   8     3345.27     3307.53     24.92 o 
  -1   1   8      348.39      349.10      7.17 o 
   0   1   8      393.02      376.86      6.92 o 
   1   1   8     1289.09     1288.01     12.02 o 
   2   1   8     2544.24     2384.05     48.64 o 
   3   1   8     2976.58     2951.29     14.28 o 
   4   1   8      397.22      382.31      8.62 o 
   5   1   8      105.87       72.30     96.65 o 
   6   1   8        6.64        7.70     26.37 o 
   7   1   8     8626.09      876.64    503.37 o 
   8   1   8       28.68       10.26     71.76 o 
   9   1   8     1362.85     1296.32     40.10 o 
  10   1   8       13.36       70.25     28.14 o 
  11   1   8      429.72      453.29     23.10 o 
 -12   2   8     3225.57     3235.46     50.32 o 
 -11   2   8      520.67      497.42     16.85 o 
 -10   2   8     1694.77     1661.61     23.69 o 
  -9   2   8        0.27       11.06     11.37 o 
  -8   2   8    11447.39    11500.18     51.04 o 
  -7   2   8     2039.54     2061.87     21.58 o 
  -6   2   8     9721.39     9506.28     76.35 o 
  -5   2   8       43.23       42.34      3.15 o 
  -4   2   8     3470.04     3390.65     20.44 o 
  -3   2   8    11554.04    11676.20     30.65 o 
  -2   2   8    13683.49    13407.70     43.31 o 
  -1   2   8     3349.93     3264.96     12.13 o 
   0   2   8    21673.15    21541.64     82.27 o 
   1   2   8     1701.38     1632.66      9.71 o 
   2   2   8      685.38      685.51      7.22 o 
   3   2   8       46.96       91.55      6.07 o 
   4   2   8     1024.36     1051.56     24.96 o 
   5   2   8      347.34      335.78     11.00 o 
   6   2   8    10973.53    10732.74     92.21 o 
   7   2   8     1891.91     1759.33    402.78 o 
   8   2   8     7208.00     7065.20    153.81 o 
   9   2   8      814.01      867.85    153.73 o 
  10   2   8     3524.21     3474.62    154.65 o 
 -12   3   8      434.00      440.82     18.41 o 
 -11   3   8       45.20       33.06     15.96 o 
 -10   3   8       55.23       51.13     13.06 o 
  -9   3   8      794.77      798.44     19.93 o 
  -8   3   8     1034.71     1039.86     28.20 o 
  -7   3   8      454.25      454.00     11.81 o 
  -6   3   8      851.92      802.04     12.48 o 
  -5   3   8     1075.99      994.54     14.97 o 
  -4   3   8      766.47      770.97      9.65 o 
  -3   3   8       58.20       65.95      4.88 o 
  -2   3   8       45.86       53.03      6.62 o 
  -1   3   8     3737.41     3655.97     23.85 o 
   0   3   8     3018.92     3001.36     22.99 o 
   1   3   8        4.70       14.12      5.12 o 
   2   3   8     1796.21     1798.84     12.87 o 
   3   3   8      487.78      518.11     11.84 o 
   4   3   8        1.22        2.15      9.42 o 
   5   3   8      601.78      618.51     19.73 o 
   6   3   8        0.04        0.00     23.24 o 
   7   3   8       17.75       35.30     31.69 o 
   8   3   8       92.25       90.07     15.56 o 
   9   3   8     1551.32     1622.41     34.91 o 
  10   3   8      108.66      100.94     19.33 o 
 -11   4   8     1088.96     1102.03     27.02 o 
 -10   4   8     4040.43     3990.12     41.33 o 
  -9   4   8     1530.28     1584.54     35.51 o 
  -8   4   8     8805.81     8725.06    147.65 o 
  -7   4   8     2040.03     2022.65     30.92 o 
  -6   4   8    12986.46    12929.78     61.39 o 
  -5   4   8     1387.22     1402.09     20.35 o 
  -4   4   8     2504.93     2495.79     29.84 o 
  -3   4   8     2612.51     2501.38     18.68 o 
  -2   4   8     6865.67     6826.73     34.31 o 
  -1   4   8      506.05      554.28     22.32 o 
   0   4   8     9536.68     9654.53     84.31 o 
   1   4   8     8924.87     8734.14     77.33 o 
   2   4   8     6063.13     6118.01     46.81 o 
   3   4   8      949.67      929.13     21.75 o 
   4   4   8     6707.52     6573.31     66.96 o 
   5   4   8     8376.03     8163.52     99.43 o 
   6   4   8    17407.91    17033.69    226.73 o 
   7   4   8       56.12       69.37     14.11 o 
   8   4   8     3395.10     3232.79     77.99 o 
   9   4   8     2067.11     2044.66     89.85 o 
 -10   5   8     1354.81     1370.43     35.37 o 
  -9   5   8      761.29      824.36     30.65 o 
  -8   5   8      471.81      521.04     42.51 o 
  -7   5   8      882.92      860.64     22.89 o 
  -6   5   8     2734.27     2837.37     37.35 o 
  -5   5   8     5682.96     5679.27     98.11 o 
  -4   5   8      441.38      439.03     24.82 o 
  -3   5   8       70.69       70.49      8.86 o 
  -2   5   8     2187.72     2107.82     41.90 o 
  -1   5   8     2804.08     2761.15     42.39 o 
   0   5   8      277.18      276.92     16.56 o 
   1   5   8        0.81        2.10     10.47 o 
   2   5   8      472.41      491.91     12.76 o 
   3   5   8     1196.73     1194.53     17.72 o 
   4   5   8      403.74      402.57     13.09 o 
   5   5   8       28.11       22.08     16.23 o 
   6   5   8      211.48      221.06     15.27 o 
   7   5   8      324.66      303.37     17.61 o 
   8   5   8      679.68      652.27     20.83 o 
  -9   6   8       58.45       68.89     22.54 o 
  -8   6   8     3070.34     3042.64     43.75 o 
  -7   6   8     1444.22     1460.28     49.47 o 
  -6   6   8     5296.66     5249.43     51.78 o 
  -5   6   8     1332.95     1323.83     34.94 o 
  -4   6   8     9818.01     9905.59     65.81 o 
  -3   6   8      986.11      963.19     18.73 o 
  -2   6   8    14574.31    14598.29    159.61 o 
  -1   6   8     2468.07     2521.24     25.40 o 
   0   6   8     7291.56     7388.55    102.21 o 
   1   6   8       24.08       66.17     12.06 o 
   2   6   8     8579.42     8360.80     84.46 o 
   3   6   8     4277.96     4226.42     30.31 o 
   4   6   8     3005.82     2889.96     30.13 o 
   5   6   8      138.05      132.38     14.39 o 
   6   6   8     1369.83     1340.39     29.86 o 
   7   6   8      426.51      456.43     22.93 o 
  -7   7   8       15.68       12.34     19.98 o 
  -6   7   8       67.12       58.02     15.18 o 
  -5   7   8      476.72      500.38     19.18 o 
  -4   7   8       19.77       22.23     13.60 o 
  -3   7   8     1670.71     1694.91     31.58 o 
  -2   7   8      283.95      279.81     14.81 o 
  -1   7   8        3.08        6.00     12.50 o 
   0   7   8      262.02      238.98     13.90 o 
   1   7   8     3128.80     3190.49     29.21 o 
   2   7   8       16.96       25.86     11.97 o 
   3   7   8       86.21      103.86     14.05 o 
   4   7   8       74.99       84.21     15.44 o 
   5   7   8        0.08       16.77     14.63 o 
  -4   8   8        6.24       19.95     15.32 o 
  -3   8   8       16.04       28.65     14.12 o 
  -2   8   8      914.16      890.43     25.89 o 
  -1   8   8       30.63       46.23     14.56 o 
   0   8   8     5704.26     5741.93     65.90 o 
   1   8   8      431.79      434.55     17.50 o 
   2   8   8     1573.40     1506.81     24.21 o 
 -12   1   9       70.42       75.77     14.71 o 
 -11   1   9     3091.31     3062.11     30.75 o 
 -10   1   9     1793.58     1825.55     29.17 o 
  -9   1   9    15145.98    15285.01    204.86 o 
  -8   1   9     1559.44     1566.89     23.36 o 
  -7   1   9     5947.45     5817.77     32.00 o 
  -6   1   9      167.19      162.85      7.01 o 
  -5   1   9     4136.33     3930.68     60.07 o 
  -4   1   9     5979.58     5801.10     30.04 o 
  -3   1   9    15839.05    16029.50     50.80 o 
  -2   1   9      497.68      475.70      9.95 o 
  -1   1   9    26506.46    26816.18    124.66 o 
   0   1   9     6008.19     5956.27     27.73 o 
   1   1   9     4551.37     4519.07     25.59 o 
   2   1   9      809.97      791.59     10.48 o 
   3   1   9     3945.60     3859.95     22.06 o 
   4   1   9     1998.05     1946.32     52.99 o 
   5   1   9     8722.22     8646.33     62.17 o 
   6   1   9     1209.41     1135.09     28.43 o 
   7   1   9     6427.83     6228.83   1738.92 o 
   8   1   9     2169.25     2050.46    478.14 o 
   9   1   9      865.44      761.62     61.02 o 
  10   1   9      476.25      505.76     48.46 o 
 -12   2   9      435.61      438.82     21.51 o 
 -11   2   9     2088.24     2155.18     27.96 o 
 -10   2   9      274.77      262.93     14.73 o 
  -9   2   9       55.27       97.72     29.05 o 
  -8   2   9       92.98      142.98     19.39 o 
  -7   2   9     2515.75     2391.88     27.48 o 
  -6   2   9      290.27      271.60      7.35 o 
  -5   2   9      466.64      430.77     13.20 o 
  -4   2   9      327.41      332.43      5.58 o 
  -3   2   9      575.28      563.95      6.83 o 
  -2   2   9     1693.40     1663.60     12.94 o 
  -1   2   9     2279.80     2223.93     15.96 o 
   0   2   9     1420.42     1396.65     10.16 o 
   1   2   9     7199.78     6961.49     46.72 o 
   2   2   9       41.18       42.54      5.44 o 
   3   2   9      108.32      121.43     19.07 o 
   4   2   9      397.47      375.58     10.54 o 
   5   2   9      443.72      441.87     34.91 o 
   6   2   9     3112.73     2927.61     72.89 o 
   7   2   9      249.84      228.04     33.02 o 
   8   2   9      522.82      476.64    161.60 o 
   9   2   9      181.83      186.14     31.92 o 
  10   2   9     2581.20     2758.82    318.26 o 
 -11   3   9      843.90      819.84     20.56 o 
 -10   3   9       37.11       41.13     13.72 o 
  -9   3   9     3376.23     3538.56     45.69 o 
  -8   3   9      168.28      199.07     20.81 o 
  -7   3   9    12820.48    12706.79    156.23 o 
  -6   3   9     1093.11     1002.23     14.29 o 
  -5   3   9     2021.72     1998.34     17.66 o 
  -4   3   9     3287.96     3273.04     23.13 o 
  -3   3   9     1913.72     1934.18     12.02 o 
  -2   3   9      265.25      279.08      6.07 o 
  -1   3   9     9578.54     9520.09     33.83 o 
   0   3   9       83.32      152.10     17.41 o 
   1   3   9     4095.23     4204.92     33.49 o 
   2   3   9      171.28      161.26      9.06 o 
   3   3   9     3698.45     3647.90     33.33 o 
   4   3   9       43.51       54.49     10.37 o 
   5   3   9    16033.22    15018.35   2736.20 o 
   6   3   9      465.55      465.59     19.15 o 
   7   3   9     9610.06     8963.85   1096.81 o 
   8   3   9     1510.45     1515.64     65.42 o 
   9   3   9     4158.48     4477.81    446.58 o 
 -11   4   9     1888.60     1917.79     39.82 o 
 -10   4   9      578.12      582.43     27.65 o 
  -9   4   9     1512.63     1554.47     27.90 o 
  -8   4   9       64.71       79.92     15.24 o 
  -7   4   9      280.01      276.65     14.23 o 
  -6   4   9      166.76      180.18     14.85 o 
  -5   4   9        0.24        1.48      9.20 o 
  -4   4   9      202.22      224.10     11.52 o 
  -3   4   9     1554.53     1541.84     16.10 o 
  -2   4   9      119.33      130.13      6.63 o 
  -1   4   9     1202.37     1193.33     11.47 o 
   0   4   9     1002.98     1001.67     11.03 o 
   1   4   9     4558.49     4442.69     41.29 o 
   2   4   9       16.33       30.67     11.86 o 
   3   4   9       46.85       27.12     12.70 o 
   4   4   9      123.60      103.19     12.97 o 
   5   4   9      880.17      902.14     23.18 o 
   6   4   9     1000.95      988.02     51.44 o 
   7   4   9     1074.78     1125.50     34.63 o 
   8   4   9      639.01      660.49     29.55 o 
   9   4   9      134.00      142.57     37.51 o 
 -10   5   9       38.46       39.56     21.60 o 
  -9   5   9     4289.83     4328.65    102.09 o 
  -8   5   9      725.48      761.81     23.37 o 
  -7   5   9     7100.49     7104.75     50.17 o 
  -6   5   9        3.37        3.05     21.78 o 
  -5   5   9     7606.31     7796.47     86.59 o 
  -4   5   9     6807.85     6730.51    106.90 o 
  -3   5   9    11839.55    11910.64    123.10 o 
  -2   5   9      617.11      629.75     21.92 o 
  -1   5   9     7978.55     7900.13     62.67 o 
   0   5   9       30.13       47.95     15.61 o 
   1   5   9    11424.92    11406.83     78.69 o 
   2   5   9      554.01      557.42     16.78 o 
   3   5   9     9288.75     8972.85     85.91 o 
   4   5   9       71.97       65.01     14.79 o 
   5   5   9     5571.50     5515.80    100.22 o 
   6   5   9     2123.27     2199.96     65.59 o 
   7   5   9     1415.13     1369.60     33.69 o 
   8   5   9        2.83       53.34     21.68 o 
  -8   6   9      303.28      341.07     41.65 o 
  -7   6   9     2664.46     2713.89     55.53 o 
  -6   6   9      362.85      373.70     24.13 o 
  -5   6   9      124.25      138.39     15.46 o 
  -4   6   9      158.54      156.20     13.30 o 
  -3   6   9      464.30      429.76     18.05 o 
  -2   6   9     2604.59     2535.64     45.51 o 
  -1   6   9      111.09      104.82     13.15 o 
   0   6   9      288.00      296.13     13.66 o 
   1   6   9       17.46        8.55     10.72 o 
   2   6   9     2337.89     2335.68     28.18 o 
   3   6   9      824.04      815.22     36.62 o 
   4   6   9       25.55       23.66     16.39 o 
   5   6   9      454.31      461.53     22.94 o 
   6   6   9       39.00       42.71     17.39 o 
  -6   7   9     1485.96     1477.15     29.35 o 
  -5   7   9      389.12      402.21     31.55 o 
  -4   7   9      253.73      232.69     16.32 o 
  -3   7   9     7342.23     7416.84     77.34 o 
  -2   7   9       34.20       35.67     14.35 o 
  -1   7   9     9388.20     9390.19     55.34 o 
   0   7   9     2700.48     2776.71     42.68 o 
   1   7   9      867.97      819.69     23.17 o 
   2   7   9       10.78        2.16     15.46 o 
   3   7   9      450.31      453.09     24.08 o 
   4   7   9     3024.76     3072.17     45.85 o 
  -2   8   9      133.55      123.69     16.58 o 
  -1   8   9       25.50       35.74     15.02 o 
 -12   0  10     4897.73     4974.12    137.09 o 
 -11   0  10      625.77      650.98     29.28 o 
 -10   0  10     8175.79     8172.10     91.73 o 
  -9   0  10      443.66      409.96     33.92 o 
  -8   0  10     8930.88     8959.44     83.22 o 
  -7   0  10      205.20      184.20     19.80 o 
  -6   0  10     8931.07     8996.08    102.45 o 
  -5   0  10     7724.94     7575.70     86.22 o 
  -4   0  10     3892.88     3806.96     43.04 o 
  -3   0  10     3418.88     3382.88     31.10 o 
  -2   0  10    11826.96    11714.79    115.72 o 
  -1   0  10     3407.93     3351.17     34.44 o 
   0   0  10    29838.67    29926.49    200.33 o 
   1   0  10       41.53       43.34      9.17 o 
   2   0  10     8473.81     8278.69     82.04 o 
   3   0  10      224.92      235.41     26.10 o 
   4   0  10     1058.63     1162.99     43.26 o 
   5   0  10      546.21      503.96     32.30 o 
   6   0  10     9125.90     8958.26     94.85 o 
   7   0  10     2141.21     1975.18    866.64 o 
   8   0  10     6081.21     5765.37   2699.16 o 
   9   0  10      612.66      486.63     75.46 o 
 -12   1  10     2365.79     2482.59     35.47 o 
 -11   1  10     1016.45     1088.46     23.00 o 
 -10   1  10     5583.41     5872.85     65.33 o 
  -9   1  10       66.90      131.12     21.69 o 
  -8   1  10      143.86      130.59     15.63 o 
  -7   1  10      729.26      645.68     14.70 o 
  -6   1  10       43.73       50.17      9.89 o 
  -5   1  10        8.33        9.03      5.02 o 
  -4   1  10      892.02      854.73     14.05 o 
  -3   1  10      449.82      464.36      7.57 o 
  -2   1  10      765.60      688.72     17.37 o 
  -1   1  10      279.35      277.93      8.10 o 
   0   1  10    17079.97    16955.17     72.17 o 
   1   1  10      852.75      846.32     12.06 o 
   2   1  10      828.29      826.29     14.67 o 
   3   1  10        0.26        7.43     11.47 o 
   4   1  10     3828.74     3706.45     31.68 o 
   5   1  10     1079.94     1022.82     28.99 o 
   6   1  10      222.78      196.77     22.53 o 
   7   1  10     2894.58     2809.99     42.49 o 
   8   1  10      832.21      755.31     52.94 o 
   9   1  10     1009.12      987.85     32.74 o 
 -11   2  10      367.85      378.35     23.92 o 
 -10   2  10       87.75       68.17     16.67 o 
  -9   2  10        0.77        4.98     14.16 o 
  -8   2  10     6848.82     6764.00     46.76 o 
  -7   2  10     1402.42     1357.90     34.29 o 
  -6   2  10    14657.15    14577.80    105.07 o 
  -5   2  10     2353.51     2337.34     26.99 o 
  -4   2  10     3907.55     3873.73     29.23 o 
  -3   2  10      203.23      206.61      6.85 o 
  -2   2  10     4771.77     4688.94     28.69 o 
  -1   2  10       28.68       47.51      6.99 o 
   0   2  10    11581.10    11627.20     71.66 o 
   1   2  10      601.77      624.63     11.40 o 
   2   2  10     4773.79     4738.12     56.53 o 
   3   2  10     1853.23     1840.67     25.40 o 
   4   2  10     3072.95     2981.30     50.73 o 
   5   2  10      641.43      673.65     65.97 o 
   6   2  10    11194.24    11234.39    192.12 o 
   7   2  10       38.93       59.60     29.69 o 
   8   2  10    11606.67    11470.72    233.74 o 
   9   2  10        9.95       26.92     35.51 o 
 -11   3  10       66.55       31.81     20.88 o 
 -10   3  10       91.71      165.79     43.44 o 
  -9   3  10      484.67      478.02     28.23 o 
  -8   3  10     1814.62     1804.81     27.17 o 
  -7   3  10      503.56      499.11     28.35 o 
  -6   3  10       76.58       80.82     15.28 o 
  -5   3  10        0.56        7.66      8.28 o 
  -4   3  10     1008.40      962.67     20.78 o 
  -3   3  10       67.75       76.85      6.25 o 
  -2   3  10     1688.53     1659.14     13.89 o 
  -1   3  10        2.32       10.09      5.95 o 
   0   3  10      102.28      112.64      7.52 o 
   1   3  10       29.39       41.00     11.37 o 
   2   3  10      602.34      568.09     48.23 o 
   3   3  10      126.08      117.00     13.86 o 
   4   3  10      157.71      143.04     15.15 o 
   5   3  10      210.66      193.35     52.55 o 
   6   3  10      296.28      261.76     39.37 o 
   7   3  10       48.07       21.24     34.18 o 
   8   3  10      714.25      697.07     97.42 o 
 -10   4  10      587.69      626.98     23.32 o 
  -9   4  10       30.51       66.93     20.75 o 
  -8   4  10     4712.59     4708.48     41.81 o 
  -7   4  10       19.59       32.96     14.70 o 
  -6   4  10    15549.00    15801.25     74.92 o 
  -5   4  10     1439.64     1412.44     23.31 o 
  -4   4  10     2282.92     2309.79     60.25 o 
  -3   4  10      175.73      171.87     10.34 o 
  -2   4  10      156.73      183.90      8.02 o 
  -1   4  10       56.13       58.59      7.60 o 
   0   4  10    11325.54    11124.29     79.56 o 
   1   4  10      975.31      971.79     20.52 o 
   2   4  10    17391.54    17593.67    164.04 o 
   3   4  10      697.30      704.24     42.50 o 
   4   4  10     2970.74     2707.87   1034.67 o 
   5   4  10     1609.02      575.61    145.60 o 
   6   4  10     1018.29      939.30    206.62 o 
   7   4  10      209.15      199.02     30.59 o 
   8   4  10     2668.82     2919.08    285.37 o 
  -9   5  10      236.08      243.27     20.27 o 
  -8   5  10     1810.14     1863.61     32.21 o 
  -7   5  10       75.69       82.74     17.30 o 
  -6   5  10     1525.06     1558.66     26.73 o 
  -5   5  10      372.28      367.76     17.63 o 
  -4   5  10     3025.97     3088.67     27.81 o 
  -3   5  10      267.28      258.50     15.61 o 
  -2   5  10     2181.20     2150.84     64.46 o 
  -1   5  10     2640.34     2483.99     44.52 o 
   0   5  10     2543.26     2487.94     41.45 o 
   1   5  10       69.91       82.49     12.79 o 
   2   5  10      679.66      653.72     23.70 o 
   3   5  10      978.49      976.56     25.47 o 
   4   5  10     1992.38     1923.13    550.40 o 
   5   5  10       36.61       36.24     39.83 o 
   6   5  10      226.19      202.22     26.26 o 
   7   5  10      359.06      363.78     37.66 o 
  -8   6  10     4828.17     4901.81    104.20 o 
  -7   6  10      679.06      700.38     23.86 o 
  -6   6  10     8633.10     8644.07     89.15 o 
  -5   6  10      814.88      801.22     22.61 o 
  -4   6  10     6224.06     6120.21     60.37 o 
  -3   6  10       36.95       62.68     14.85 o 
  -2   6  10     5060.18     5044.85     41.63 o 
  -1   6  10      561.48      568.49     18.98 o 
   0   6  10     8636.05     8454.39     52.19 o 
   1   6  10      416.71      406.43     17.27 o 
   2   6  10     2059.64     2057.26     39.75 o 
   3   6  10     2024.53     2066.96     54.01 o 
   4   6  10      193.12      161.41     30.18 o 
   5   6  10      167.87      126.48    113.40 o 
  -5   7  10      339.25      366.82     21.27 o 
  -4   7  10      221.92      237.90     34.10 o 
  -3   7  10      111.13      125.22     25.97 o 
  -2   7  10      149.70      154.59     17.55 o 
  -1   7  10     1562.31     1544.98     48.59 o 
   0   7  10      478.06      457.81     22.21 o 
   1   7  10     3078.56     3047.66     54.81 o 
   2   7  10      177.17      196.79     22.41 o 
   3   7  10       60.23       25.20     27.96 o 
 -11   1  11     4647.95     4517.76     58.34 o 
 -10   1  11      636.60      675.17     62.29 o 
  -9   1  11     6655.28     6717.41     47.05 o 
  -8   1  11      660.37      675.42     20.81 o 
  -7   1  11     7118.27     7091.47     46.75 o 
  -6   1  11     1081.20      997.49     41.53 o 
  -5   1  11     5136.99     5075.46     32.92 o 
  -4   1  11        0.15       10.58      6.95 o 
  -3   1  11     3766.67     3787.19     30.61 o 
  -2   1  11      199.17      237.56      8.95 o 
  -1   1  11     9613.12     9664.97     30.89 o 
   0   1  11      456.65      490.69     10.29 o 
   1   1  11     3594.26     3653.63     40.52 o 
   2   1  11     1395.81     1386.55     23.65 o 
   3   1  11     2069.43     2110.61     25.91 o 
   4   1  11      161.57      163.48     15.95 o 
   5   1  11     5531.05     5669.69    170.32 o 
   6   1  11       96.76       75.98     32.33 o 
   7   1  11     8541.68     8222.16   2385.26 o 
   8   1  11      114.32      133.28     24.00 o 
 -11   2  11     2701.82     2752.73     44.34 o 
 -10   2  11      404.51      441.22     30.84 o 
  -9   2  11      264.34      250.00     18.05 o 
  -8   2  11       82.24       62.35     15.70 o 
  -7   2  11     2832.56     2813.49     50.52 o 
  -6   2  11     2490.10     2264.46     67.04 o 
  -5   2  11        2.31       15.09      9.58 o 
  -4   2  11      110.02      103.88      8.35 o 
  -3   2  11     1121.22     1155.13     18.27 o 
  -2   2  11      140.57      147.79      7.89 o 
  -1   2  11     5731.27     5480.26     47.19 o 
   0   2  11     1053.46     1066.26     16.02 o 
   1   2  11     1312.81     1313.44     22.72 o 
   2   2  11      737.66      691.99     18.91 o 
   3   2  11     4747.55     4677.70     49.08 o 
   4   2  11      744.89      713.55     18.99 o 
   5   2  11     1110.66     1090.01     31.17 o 
   6   2  11        1.30       19.90     20.01 o 
   7   2  11     2369.86     2368.00     44.46 o 
   8   2  11      379.41      360.37     37.52 o 
 -10   3  11      652.84      680.02     22.90 o 
  -9   3  11     1306.55     1301.47     27.33 o 
  -8   3  11      409.96      418.91     27.23 o 
  -7   3  11     6444.58     6300.88     74.06 o 
  -6   3  11     4735.91     4710.07     72.19 o 
  -5   3  11     7723.27     7585.75     65.12 o 
  -4   3  11     1242.62     1153.12     22.72 o 
  -3   3  11     7240.60     7264.01     36.69 o 
  -2   3  11     6277.86     6096.83     56.47 o 
  -1   3  11     7827.60     7815.23     34.76 o 
   0   3  11      511.92      532.44     12.57 o 
   1   3  11    15197.94    15251.71    156.98 o 
   2   3  11       31.11       43.56     21.50 o 
   3   3  11    12915.42    12969.75     93.05 o 
   4   3  11     6460.27     6530.67    135.13 o 
   5   3  11     5260.03     4941.91   1194.60 o 
   6   3  11      485.10      488.44     27.20 o 
   7   3  11     3748.71     3699.34     51.11 o 
   8   3  11     1961.27     1995.61     83.59 o 
  -9   4  11       57.07       73.50     22.73 o 
  -8   4  11      870.97      897.21     33.07 o 
  -7   4  11     1252.95     1344.50     87.30 o 
  -6   4  11      707.65      672.39     37.56 o 
  -5   4  11      144.53      151.07     23.11 o 
  -4   4  11       98.30      188.79     22.31 o 
  -3   4  11        0.02       14.41     19.10 o 
  -2   4  11       89.53       82.85     11.25 o 
  -1   4  11     1844.41     1785.39     22.60 o 
   0   4  11     2721.67     2553.73     29.68 o 
   1   4  11     2200.89     2204.89     47.99 o 
   2   4  11       11.38       32.31     15.10 o 
   3   4  11     1724.48     1776.30     31.68 o 
   4   4  11      240.89      255.26     30.44 o 
   5   4  11      842.31      788.36    168.78 o 
   6   4  11      271.89      233.96     99.07 o 
   7   4  11      195.37      164.21     58.83 o 
  -8   5  11      190.95      216.35     26.18 o 
  -7   5  11     8594.76     8629.45     91.99 o 
  -6   5  11      416.77      442.42     29.04 o 
  -5   5  11     7546.05     7684.01    105.33 o 
  -4   5  11      377.77      378.12     17.47 o 
  -3   5  11     2705.47     2641.86     75.67 o 
  -2   5  11        3.54        5.16     18.06 o 
  -1   5  11     3828.61     3790.88     59.06 o 
   0   5  11     2117.85     2132.44     28.59 o 
   1   5  11     8834.33     8871.01    131.40 o 
   2   5  11      489.74      530.84     45.34 o 
   3   5  11     1551.84     1470.53     47.04 o 
   4   5  11        0.25        1.73     29.47 o 
   5   5  11      588.09      555.23    262.35 o 
  -6   6  11        2.52       32.46     16.27 o 
  -5   6  11      124.78      111.80     16.26 o 
  -4   6  11      190.82      202.86     17.27 o 
  -3   6  11     1211.93     1188.70     72.09 o 
  -2   6  11      188.94      175.93     42.58 o 
  -1   6  11      546.04      548.19     31.23 o 
   0   6  11      294.81      301.87     25.52 o 
   1   6  11        0.19       18.40     17.67 o 
   2   6  11       19.57       24.74     18.42 o 
   3   6  11        4.37       65.20     29.45 o 
   4   6  11        6.28       17.34     28.21 o 
  -3   7  11     5154.47     5221.82    115.08 o 
  -2   7  11      684.96      709.84     31.87 o 
  -1   7  11     6431.85     6503.31     66.98 o 
   0   7  11      223.81      242.72     36.27 o 
 -11   0  12      689.40      708.15     43.62 o 
 -10   0  12     4022.57     3941.05     72.71 o 
  -9   0  12     2070.53     2174.08     57.49 o 
  -8   0  12     2540.12     2565.79     36.49 o 
  -7   0  12     7948.07     8303.43     60.21 o 
  -6   0  12    11931.12    11919.08    243.28 o 
  -5   0  12       47.98       31.57     18.80 o 
  -4   0  12     2741.38     2718.60     36.45 o 
  -3   0  12     4121.50     4133.46     71.76 o 
  -2   0  12     3893.95     3968.86     54.65 o 
  -1   0  12       63.91      100.80     10.88 o 
   0   0  12    10964.92    11125.91    140.74 o 
   1   0  12      132.09      149.83     26.07 o 
   2   0  12     7305.07     7502.72     57.60 o 
   3   0  12     3260.17     3222.47     61.40 o 
   4   0  12       27.18       25.17     30.55 o 
   5   0  12      228.33      173.21    190.30 o 
   6   0  12     3581.64     3600.15     70.03 o 
   7   0  12     2299.21     2341.43     63.06 o 
   8   0  12     6178.63     6114.71   2934.67 o 
 -10   1  12      290.76      277.88     28.51 o 
  -9   1  12        6.32       88.50     22.35 o 
  -8   1  12     1993.74     2045.51     29.47 o 
  -7   1  12     2326.62     2329.85     37.17 o 
  -6   1  12     1776.40     1779.82     22.17 o 
  -5   1  12       63.58       81.72     15.05 o 
  -4   1  12      109.56      143.67     17.18 o 
  -3   1  12     1182.25     1116.19     22.94 o 
  -2   1  12      921.56      919.72     14.02 o 
  -1   1  12       12.79       20.96      8.02 o 
   0   1  12     2007.28     2078.05     22.87 o 
   1   1  12     1151.92     1174.43     23.51 o 
   2   1  12     2970.20     2947.49     32.04 o 
   3   1  12       20.83       24.37     15.03 o 
   4   1  12     4456.61     4478.52     65.08 o 
   5   1  12        7.24       25.63     20.32 o 
   6   1  12      191.09      163.27     24.58 o 
   7   1  12      267.19      257.26     25.74 o 
 -10   2  12     2067.76     2073.97     60.39 o 
  -9   2  12       35.42      117.19     31.46 o 
  -8   2  12     2915.92     2919.77     48.95 o 
  -7   2  12     1835.38     1796.81     28.39 o 
  -6   2  12    13605.66    13504.28     66.73 o 
  -5   2  12      188.27      190.36     26.98 o 
  -4   2  12     9856.11     9853.62     79.66 o 
  -3   2  12     2626.58     2582.70     43.06 o 
  -2   2  12     2292.21     2298.11     52.62 o 
  -1   2  12     1962.85     1936.09     27.14 o 
   0   2  12     6190.22     6331.30     44.56 o 
   1   2  12      189.87      139.63     23.70 o 
   2   2  12    13910.57    14116.40     63.83 o 
   3   2  12      753.89      748.82     28.95 o 
   4   2  12     5084.62     5033.30     63.49 o 
   5   2  12      327.11      306.55     31.55 o 
   6   2  12     4396.64     4396.92     89.67 o 
   7   2  12      997.16      990.40     33.83 o 
 -10   3  12        4.02        0.00     24.73 o 
  -9   3  12     1874.12     1952.44     64.08 o 
  -8   3  12        4.41        0.00     24.83 o 
  -7   3  12       77.86       86.05     21.05 o 
  -6   3  12      260.92      280.02     22.26 o 
  -5   3  12      380.61      396.82     23.78 o 
  -4   3  12     1751.62     1761.67     34.67 o 
  -3   3  12      437.97      452.89     21.66 o 
  -2   3  12      438.42      449.56     17.62 o 
  -1   3  12      417.43      385.36     12.02 o 
   0   3  12      342.89      330.81     17.97 o 
   1   3  12      119.55      111.32     16.81 o 
   2   3  12      811.01      811.54     21.36 o 
   3   3  12       26.87       36.56     14.42 o 
   4   3  12      520.19      562.52     26.25 o 
   5   3  12       50.15       52.83     24.44 o 
   6   3  12      608.12      589.47     29.16 o 
  -9   4  12       44.75       57.16     25.45 o 
  -8   4  12      648.33      662.73     33.94 o 
  -7   4  12      434.88      400.95     50.80 o 
  -6   4  12     6728.15     6653.66     63.89 o 
  -5   4  12       67.45       43.88     20.30 o 
  -4   4  12     5923.21     5939.89     58.15 o 
  -3   4  12      195.43      164.32     20.45 o 
  -2   4  12      353.58      350.64     21.92 o 
  -1   4  12     1792.74     1827.95     26.75 o 
   0   4  12     9468.56     9383.70     75.61 o 
   1   4  12     1943.89     1974.20     28.21 o 
   2   4  12    14103.32    14187.24    112.88 o 
   3   4  12      408.01      406.01     25.28 o 
   4   4  12     1712.17     1696.90     60.77 o 
   5   4  12     1303.91     1255.87    272.28 o 
   6   4  12      134.69      130.72     32.33 o 
  -7   5  12     1584.80     1618.02     39.69 o 
  -6   5  12        7.30       25.41     22.81 o 
  -5   5  12      835.01      795.16     31.42 o 
  -4   5  12     2029.31     1991.20     41.50 o 
  -3   5  12      542.25      508.37     26.61 o 
  -2   5  12      215.26      216.27     22.29 o 
  -1   5  12       91.17       63.60     20.38 o 
   0   5  12     1079.86     1045.95     23.67 o 
   1   5  12      307.01      322.54     19.85 o 
   2   5  12        8.30       29.07     17.68 o 
   3   5  12      704.82      723.52     29.29 o 
   4   5  12       92.09      111.77     23.64 o 
  -5   6  12      419.01      433.10     37.78 o 
  -4   6  12     3438.59     3351.03     51.50 o 
  -3   6  12      959.28      965.29     32.72 o 
  -2   6  12      479.33      436.51     26.92 o 
  -1   6  12      597.05      590.61     27.86 o 
   0   6  12     3323.95     3304.86     47.62 o 
   1   6  12      654.88      617.62     27.47 o 
   2   6  12     1749.22     1744.81     38.14 o 
 -10   1  13       82.36      124.92     52.59 o 
  -9   1  13     1428.74     1445.31     27.76 o 
  -8   1  13     3061.60     3148.70     37.81 o 
  -7   1  13     3862.89     3788.59     50.46 o 
  -6   1  13      600.44      550.77     18.03 o 
  -5   1  13     5015.72     5044.90     34.85 o 
  -4   1  13     3219.54     3204.77     37.73 o 
  -3   1  13     4897.47     5066.49     45.58 o 
  -2   1  13      435.62      478.95     21.61 o 
  -1   1  13     3365.69     3558.81     31.00 o 
   0   1  13     1237.23     1255.54     24.79 o 
   1   1  13     7386.52     7403.10     91.55 o 
   2   1  13     1686.18     1619.57     31.22 o 
   3   1  13     5206.89     5356.27     96.54 o 
   4   1  13       19.75        6.01     20.78 o 
   5   1  13     3641.56     3608.97     51.78 o 
   6   1  13     1906.74     1945.40     41.71 o 
  -9   2  13      378.45      400.82     46.43 o 
  -8   2  13      816.25      846.47     33.87 o 
  -7   2  13      605.54      616.49     23.57 o 
  -6   2  13     1209.39     1201.07     25.78 o 
  -5   2  13        1.70        2.99     15.37 o 
  -4   2  13      165.65      155.74     15.00 o 
  -3   2  13      417.84      442.63     18.70 o 
  -2   2  13     1471.08     1483.83     42.06 o 
  -1   2  13       26.78       44.08     22.55 o 
   0   2  13        2.13        8.02     15.59 o 
   1   2  13     1227.44     1136.47     23.51 o 
   2   2  13      186.63      182.42     16.16 o 
   3   2  13     1482.59     1495.18     25.98 o 
   4   2  13      749.07      753.41     31.07 o 
   5   2  13      104.57      114.34     24.28 o 
   6   2  13     1270.58     1356.70     37.61 o 
  -8   3  13      200.78      166.10     23.25 o 
  -7   3  13     2043.43     2085.22     40.46 o 
  -6   3  13      313.06      262.81     25.33 o 
  -5   3  13     9775.79     9589.38     72.65 o 
  -4   3  13     3131.59     3201.52     93.03 o 
  -3   3  13    12081.67    12262.17    152.49 o 
  -2   3  13     3303.53     3318.91     33.94 o 
  -1   3  13     3483.10     3554.27     35.32 o 
   0   3  13     1141.50     1233.23     70.31 o 
   1   3  13     3271.97     3275.10     35.12 o 
   2   3  13      229.40      212.34     17.38 o 
   3   3  13     8872.21     8906.25    107.94 o 
   4   3  13     2353.01     2337.74    130.07 o 
   5   3  13     3558.74     3360.27    834.64 o 
  -7   4  13      731.85      759.69     35.00 o 
  -6   4  13      981.74      976.46     32.18 o 
  -5   4  13       17.78        0.00     23.32 o 
  -4   4  13      979.60      960.37     71.16 o 
  -3   4  13       89.86      136.09     22.13 o 
  -2   4  13      106.32      112.50     21.23 o 
  -1   4  13        5.15        0.00     15.13 o 
   0   4  13        8.48       13.71     15.68 o 
   1   4  13     2326.84     2301.18     35.20 o 
   2   4  13      548.83      497.67     21.62 o 
   3   4  13     1800.30     1850.40     38.85 o 
   4   4  13     1002.60     1055.25     63.11 o 
  -6   5  13      116.26       95.26     27.74 o 
  -5   5  13     3724.14     3515.22     52.08 o 
  -4   5  13     1622.96     1663.85     55.55 o 
  -3   5  13     1944.40     1903.69     39.21 o 
  -2   5  13        4.06        6.84     20.86 o 
  -1   5  13     2980.58     2952.65     58.22 o 
   0   5  13       55.95       70.71     21.62 o 
   1   5  13     3811.06     3797.03     39.71 o 
   2   5  13      167.36      203.71     29.98 o 
  -9   0  14      603.70      652.98     46.52 o 
  -8   0  14      391.26      295.08     36.50 o 
  -7   0  14     1533.57     1474.87     51.09 o 
  -6   0  14     8226.12     8377.56     65.93 o 
  -5   0  14     4062.98     4159.44     47.71 o 
  -4   0  14     6045.43     6206.94     56.48 o 
  -3   0  14     9646.96     9916.13    200.32 o 
  -2   0  14     1334.47     1410.77     40.21 o 
  -1   0  14     2612.12     2675.64     39.34 o 
   0   0  14     7925.28     8313.88    151.96 o 
   1   0  14     2855.89     2931.53     41.45 o 
   2   0  14    10498.24    11036.80    111.19 o 
   3   0  14      787.97      896.21     47.81 o 
   4   0  14     1375.72     1390.05     51.31 o 
   5   0  14      157.94       80.87    151.66 o 
  -8   1  14       92.50       93.82     18.22 o 
  -7   1  14      165.10      140.78     22.23 o 
  -6   1  14      154.74      163.08     20.19 o 
  -5   1  14      307.97      329.20     15.63 o 
  -4   1  14      190.75      199.65     14.79 o 
  -3   1  14      434.77      467.38     16.30 o 
  -2   1  14       35.46       48.84     12.98 o 
  -1   1  14       18.92       23.56     13.04 o 
   0   1  14     2703.78     2760.40     33.26 o 
   1   1  14       45.68       46.21     15.50 o 
   2   1  14     1468.38     1478.32     27.49 o 
   3   1  14       69.85       66.55     18.88 o 
   4   1  14        1.54        1.37     25.05 o 
   5   1  14      247.75      235.88     27.62 o 
  -8   2  14     3084.06     3184.36     39.73 o 
  -7   2  14      213.50      192.93     19.46 o 
  -6   2  14     5833.65     5879.63     54.13 o 
  -5   2  14     1153.01     1208.96     40.58 o 
  -4   2  14    10325.75    10515.60     61.67 o 
  -3   2  14      674.70      708.01     20.74 o 
  -2   2  14     2030.46     2114.40     29.71 o 
  -1   2  14      297.73      302.92     17.75 o 
   0   2  14      886.48      923.00     23.14 o 
   1   2  14      135.19      169.64     17.49 o 
   2   2  14     7442.36     7529.29     53.03 o 
   3   2  14      429.44      407.63     27.60 o 
   4   2  14     6347.20     6439.69     66.10 o 
  -7   3  14      477.64      480.05     28.08 o 
  -6   3  14        2.27        0.00     21.40 o 
  -5   3  14     1058.58     1100.39     48.84 o 
  -4   3  14       38.54       40.93     40.48 o 
  -3   3  14       39.02       37.68     23.61 o 
  -2   3  14      259.34      262.76     19.52 o 
  -1   3  14       96.77       93.46     17.81 o 
   0   3  14      718.44      699.95     24.22 o 
   1   3  14       29.17        3.71     18.59 o 
   2   3  14     1847.14     1850.68     38.60 o 
   3   3  14       97.93       83.49     23.67 o 
   4   3  14        4.12        6.18     24.29 o 
  -6   4  14     1555.79     1508.93     39.41 o 
  -5   4  14       33.07       23.48     23.69 o 
  -4   4  14     8754.69     8820.32    100.48 o 
  -3   4  14       26.87       64.63     21.71 o 
  -2   4  14     6295.96     6385.65    139.11 o 
  -1   4  14     1021.96     1122.09     36.32 o 
   0   4  14     2825.91     2834.22     64.28 o 
   1   4  14        0.23        0.00     16.71 o 
   2   4  14     4939.91     4990.27     57.80 o 
  -7   1  15     4046.33     4043.03     73.19 o 
  -6   1  15        9.20       27.45     17.99 o 
  -5   1  15     3525.15     3547.63     33.10 o 
  -4   1  15     1583.26     1550.71     26.44 o 
  -3   1  15     4278.38     4376.79     37.22 o 
  -2   1  15      387.19      450.18     19.96 o 
  -1   1  15     3870.73     4173.25     42.46 o 
   0   1  15     2148.13     2192.74     35.58 o 
   1   1  15     6236.84     6444.26     99.25 o 
   2   1  15       42.26       62.22     17.68 o 
   3   1  15     5696.66     5840.64    104.37 o 
  -6   2  15     1270.97     1281.06     35.22 o 
  -5   2  15       59.37       37.79     22.34 o 
  -4   2  15      317.07      331.36     28.53 o 
  -3   2  15      179.22      175.75     18.19 o 
  -2   2  15      123.69      103.47     18.03 o 
  -1   2  15     2851.21     2922.84     35.91 o 
   0   2  15       16.63        6.77     16.86 o 
   1   2  15      422.54      406.83     20.52 o 
   2   2  15       11.02       41.84     17.67 o 
  -5   3  15     3180.59     3088.57     85.14 o 
  -4   3  15      416.07      418.06     27.45 o 
  -3   3  15    15438.15    15862.58    195.76 o 
  -2   3  15       15.13        1.48     22.18 o 
  -1   3  15     1836.30     1897.24     31.00 o 
   0   3  15     1051.27     1039.35     25.79 o 
   1   3  15       80.98      101.49     18.43 o 
  -5   0  16       31.36       81.92     54.18 o 
  -4   0  16     3774.46     3739.55     50.43 o 
  -3   0  16      556.74      549.40     38.52 o 
  -2   0  16     2478.70     2620.92     44.07 o 
  -1   0  16      868.47      844.64     44.04 o 
   0   0  16     7525.65     7989.36    158.36 o 
   1   0  16     1930.19     1925.68     59.65 o 
  -4   1  16      288.19      295.18     18.09 o 
  -3   1  16      349.32      385.55     18.53 o 
  -2   1  16     1140.03     1209.73     28.71 o 
  -1   1  16      193.31      224.70     31.73 o 
   0   1  16     2854.99     3012.71     67.66 o 
  -2   2  16     2621.32     2601.64     50.41 o 
                                                 
